# Supplementary material for: Data Provenance in Biomedical Research: Scoping Review
Source: J Med Internet Res. 2023 Mar 27;25:e42289. doi: 10.2196/42289 (PMC10132013; doi:10.2196/42289)
Supplement: Multimedia Appendix 2 [file jmir_v25i1e42289_app2.xlsx]

## Sheet: ArticleTypePInc
Pivot Table: Article Type by Final Inclusion/Exclusion Decision
Row Labels	Count of Exclusion by Abstract Decision after Discussion (2021-03-01)
#	53
Collection of Models?	1
Keynote talk	1
Original, Challenges	2
Original, Collection of Methods/Solutions/Challenges?	1				Consolidated
Original, Method	4				Sammelarbeit, Review	2
Original, Method/Solution?	8				Originalarbeit	45
Original, Model	2				Talk, Keynote, Demo, Tutorial, Perspective, Commentary, Opinion	3
Original, Model/Method	1				Report, Whitepaper	3
Original, Model/Method/Solution?	1					53
Original, Proof of concept	1
Original, Report?	1
Original, Solution	21
Original, Solutions (or Review of two solutions?)	1
Original, System description	2
Perspective?	2
Review	2
Technical Report	1
Original, Architecture/Method?	1
1	5
Commentary	1
Original, Exploratory analysis	1
Original, Solution	1
Report?	1
Whitepaper	1
1/2	1
Original, Survey results	1
12	1
Tutorial	1
2	11
Demonstration?	1
Original, Method	1
Original, Method/Solution?	2
Original, Model/Framework	1
Original, Proof of concept	1
Original, Solution	2
Original? ??	1
Review	1
Review/Survey	1
3	1
Original, Method/Solution?	1
T	4
Opinion article	2
Perspective	1
(blank)	1
(blank)
(blank)
?	8
(blank)	8
Grand Total	84

## Sheet: ArticleTypesPTot
Pivot Table: Article Type, All Articles
Row Labels	Count of Publication Type (Inferred from Title/Abstract/Webpage)
Collection of Models?	1
Commentary	1
Demonstration?	1
Keynote talk	1
Opinion article	2
Original, Challenges	2
Original, Collection of Methods/Solutions/Challenges?	1
Original, Exploratory analysis	1
Original, Method	5
Original, Method/Solution?	11
Original, Model	2
Original, Model/Framework	1
Original, Model/Method	1
Original, Model/Method/Solution?	1
Original, Proof of concept	2
Original, Report?	1
Original, Solution	24
Original, Solutions (or Review of two solutions?)	1
Original, Survey results	1
Original, System description	2
Original? ??	1
Perspective	1
Perspective?	2
Report?	1
Review	3
Review/Survey	1
Technical Report	1
Tutorial	1
Whitepaper	1
(blank)
Original, Architecture/Method?	1
Grand Total	75

## Sheet: PRISMASelectionChart
Source	Authors	DOI	Pubmed Id	Publication Year	Article Title	Passed title and abstract screening	Article retrieved	Article found eligible
IEEE	A. Musamih; K. Salah; R. Jayaraman; J. Arshad; M. Debe; Y. Al-Hammadi; S. Ellahham	10.1109/ACCESS.2021.3049920		2021	A Blockchain-Based Approach for Drug Traceability in Healthcare Supply Chain	Does not study provenance of data
IEEE	S. Jha	10.1109/PERCOMW.2016.7457124		2016	A changing landscape: Securing the Internet of Things (IoT): Keynote talk	Article type: Keynote
PubMed	Douthit BJ, Del Fiol G, Staes CJ, Docherty SL, Richesson RL.	10.1055/s-0041-1732423	34289504	2021	A Conceptual Framework of Data Readiness: The Contextual Intersection of Quality, Availability, Interoperability, and Provenance	Article type: Review
IEEE	Y. Sun; T. Lu; N. Gu	10.1109/CSCWD.2017.8066700		2017	A method of electronic health data quality assessment: Enabling data provenance	Yes	Yes	Yes
PubMed	Zhuang Y, Sheets LR, Chen YW, Shae ZY, Tsai JJP, Shyu CR.	10.1109/JBHI.2020.2993072	32396110	2020	A Patient-Centric Health Information Exchange Framework Using Blockchain Technology	Yes	Yes	Provenance only in abstract/future work
PubMed	Rusu LI, Wyres KL, Reumann M, Queiroz C, Bojovschi A, Conway T, Garg S, Edwards DJ, Hogg G, Holt KE.	10.1186/2047-2501-3-S1-S7	25870761	2015	A platform for leveraging next generation sequencing for routine microbiology and public health use	Yes	Yes	Yes
IEEE	A. Sabir; N. Fetais	10.1109/ICIoT48696.2020.9089583		2020	A Practical Universal Consortium Blockchain Paradigm for Patient Data Portability on the Cloud Utilizing Delegated Identity Management	Yes	Yes	Yes
IEEE	A. Benabdelkader; M. Santcroos; S. Madougou; A. H. C. van Kampen; S. D. Olabarriaga	10.1109/eScience.2011.27		2011	A Provenance Approach to Trace Scientific Experiments on a Grid Infrastructure	Yes	Yes	Yes
IEEE	T. Ma; H. Wang; J. Cao; J. Yong; Y. Zhao	10.1109/CSCWD.2016.7566048		2016	Access control management with provenance in healthcare environments	Yes	Yes	Yes
IEEE	D. Lauzon; B. Kanzki; V. Dupuy; A. April; M. S. Phillips; J. Tremblay; P. Hamet	10.1109/CHASE.2016.79		2016	Addressing Provenance Issues in Big Data Genome Wide Association Studies (GWAS)	Yes	Yes	Yes
PubMed	Peskoe SB, Arterburn D, Coleman KJ, Herrinton LJ, Daniels MJ, Haneuse S.	10.1177/09622802211027601	34445911	2021	Adjusting for selection bias due to missing data in electronic health records-based research	Yes	Yes	Yes
IEEE	I. Ahmed; A. Khan; M. S. Khan; M. Ahmed	10.1109/TrustCom.2016.0307		2016	Aggregated Signatures for Chaining: A Secure Provenance Scheme	Application not biomedicine
PubMed	Xu S, Rogers T, Fairweather E, Glenn A, Curran J, Curcin V.		29888084	2018	Application of Data Provenance in Healthcare Analytics Software: Information Visualisation of User Activities	Yes	Yes	Yes
PubMed	Dullabh P, Hovey L, Heaney-Huls K, Rajendran N, Wright A, Sittig DF.	10.1055/s-0039-1701001	31968383	2020	Application Programming Interfaces in Health Care: Findings from a Current-State Sociotechnical Assessment	Yes	Yes	No method, model or implementation
PubMed	Zhuang Y, Sheets L, Shae Z, Tsai JJP, Shyu CR.		30815159	2018	Applying Blockchain Technology for Health Information Exchange and Persistent Monitoring for Clinical Trials	Yes	Yes	Yes
PubMed	Gierend K, Krüger F, Waltemath D, Fünfgeld M, Ganslandt T, Zeleke AA.	10.2196/31750	34813494	2021	Approaches and Criteria for Provenance in Biomedical Data Sets and Workflows: Protocol for a Scoping Review	Article type: Review protocol
IEEE	M. Madine; K. Salah; R. Jayaraman; Y. Al-Hammadi; J. Arshad; I. Yaqoob	10.1109/ACCESS.2021.3089603		2021	appXchain: Application-Level Interoperability for Blockchain Networks	Yes	Yes	Provenance only implicitly mentioned
PubMed	Altman RB.	10.1002/cpt.650	28182259	2017	Artificial intelligence (AI) systems for interpreting complex medical datasets	Not digital or automated
PubMed	Stitz H, Luger S, Streit M, Gehlenborg N.	10.1111/cgf.12924	29973745	2016	AVOCADO: Visualization of Workflow-Derived Data Provenance for Reproducible Biomedical Research	Yes	Yes	Yes
WoS	Atherton, IM; Lynch, E; Williams, AJ; Witham, MD	10.1093/bjsw/bcv047		2015	Barriers and Solutions to Linking and Using Health and Social Care Data in Scotland	Not digital or automated
PubMed	Rubel O, Bowen BP.	10.1109/TVCG.2017.2744479	28866551	2018	BASTet: Shareable and Reproducible Analysis and Visualization of Mass Spectrometry Imaging Data via OpenMSI	Yes	Yes	Yes
PubMed	Yue Z, Willey CD, Hjelmeland AB, Chen JY.	10.1093/nar/gkz428	31114876	2019	BEERE: a web server for biomedical entity expansion, ranking and explorations	Yes	Yes	Yes
IEEE	S. Li; Y. Zhang; C. Xu; N. Cheng; Z. Liu; X. S. Shen	10.1109/IWQOS52092.2021.9521289		2021	BESURE: Blockchain-Based Cloud-Assisted eHealth System with Secure Data Provenance	Yes	Paywall
WoS	Cave, A; Brun, NC; Sweeney, F; Rasi, G; Senderovitz, T; Georgescu, A; Rosso, A; Pacurariu, A; Hyvarinen, AH; Garcia, CH; Meulendijks, D; Deforce, D; Flores, G; Candore, G; Ovelgonne, H; Donegan, K; Horan, K; Pinheiro, L; Lehmann, M; Pasmooij, M; Goldammer, M; Nyeland, M; Sajovic, M; Macia, MA; Brun, N; Telonis, P; Alcini, P; Fuglerud, P; Konig, R; Dondera, R; Stroe, R; Kiviniemi, V; Szabone, ZC; …	10.1002/cpt.1736	31846513	2020	Big Data - How to Realize the Promise	Not digital or automated
WoS	Yaqoob, I; Salah, K; Jayaraman, R; Al-Hammadi, Y	10.1007/s00521-020-05519-w		2021	Blockchain for healthcare data management: opportunities, challenges, and future recommendations	Yes	Yes	Yes
IEEE	R. W. Ahmad; K. Salah; R. Jayaraman; I. Yaqoob; M. Omar	10.1109/ACCESS.2021.3113380		2021	Blockchain for Waste Management in Smart Cities: A Survey	Does not study provenance of data/Not digital or automated
IEEE	A. Musamih; R. Jayaraman; K. Salah; H. R. Hasan; I. Yaqoob; Y. Al-Hammadi	10.1109/ACCESS.2021.3079197		2021	Blockchain-Based Solution for Distribution and Delivery of COVID-19 Vaccines	Does not study provenance of data
IEEE	A. Musamih; R. Jayaraman; K. Salah; H. R. Hasan; I. Yaqoob; Y. Al-Hammadi	10.1109/ACCESS.2021.3121545		2021	Blockchain-Based Solution for the Administration of Controlled Medication	Does not study provenance of data
WoS	Jung, HH; Pfister, FMJ	10.22215/timreview/1325		2020	Blockchain-enabled Clinical Study Consent Management	Yes	Yes	Yes
WoS	Zhao, WB; Jiang, CF; Gao, HH; Yang, SK; Luo, X	10.1109/JIOT.2020.3014864		2021	Blockchain-Enabled Cyber-Physical Systems: A Review	Article type: Review
IEEE	H. R. Hasan; K. Salah; R. Jayaraman; I. Yaqoob; M. Omar; S. Ellahham	10.1109/ACCESS.2021.3126025		2021	Blockchain-Enabled Telehealth Services Using Smart Contracts	Yes	Yes	Yes
PubMed	Agnihotri S, Alpren C, Bangura B, Bennett S, Gorina Y, Harding JD, Hersey S, Kamara AS, Kamara MAM, Klena JD, McLysaght F, Patel N, Presser L, Redd JT, Samba TT, Taylor AK, Vandi MA, Van Heest S.	10.1016/j.annepidem.2021.04.017	33965545	2021	Building the Sierra Leone Ebola Database: organization and characteristics of data systematically collected during 2014-2015 Ebola epidemic	Yes	Yes	Not digital or automated
PubMed	Daumke P, Heitmann KU, Heckmann S, Martínez-Costa C, Schulz S.	10.3233/SHTI190188	31437890	2019	Clinical Text Mining on FHIR	Yes	Yes	Yes
IEEE	L. Otero Varela; S. Knudsen; S. Carpendale; C. Eastwood; H. Quan	10.1109/VAHC47919.2019.8945033		2019	Comparing ICD-Data Across Countries: A Case for Visualization?	Not digital or automated/Application not biomedicine
PubMed	Vangipuram SLT, Mohanty SP, Kougianos E.	10.1007/s42979-021-00746-x	34179827	2021	CoviChain: A Blockchain Based Framework for Nonrepudiable Contact Tracing in Healthcare Cyber-Physical Systems During Pandemic Outbreaks	Yes	Yes	No further mention of provenance
IEEE	M. Fetaji; B. Fetaji; A. Aliu; H. Snopce; I. Zeqiri; M. Ebibi; M. Ali	10.1109/iCCECE52344.2021.9534853		2021	COVID19 Impact on Medical Clinics, Analysing and Devising a Safety Software Model for Clinics	Yes	Paywall
WoS	Guo, Y; Li, CY; Roan, C; Pakhomov, S; Cohen, T	10.3389/fcomp.2021.642517		2021	Crossing the Cookie Theft Corpus Chasm: Applying What BERT Learns From Outside Data to the ADReSS Challenge Dementia Detection Task	Yes	Yes	No method, model or implementation
IEEE	M. N. Aman; M. H. Basheer; B. Sikdar	10.1109/JIOT.2019.2939286		2019	Data Provenance for IoT With Light Weight Authentication and Privacy Preservation	Application not biomedicine
IEEE	M. Elkhodr; B. Alsinglawi; M. Alshehri	10.1109/WAINA.2018.00175		2018	Data Provenance in the Internet of Things	Application not biomedicine
IEEE	A. M. Brohi; Y. A. Malkani; M. S. Chandio	10.1109/ICOMET.2018.8346374		2018	Data provenance in Wireless Sensor Networks (WSNs): A review	Application not biomedicine
PubMed	Jauer ML, Deserno TM.	10.3233/SHTI200380	32570597	2020	Data Provenance Standards and Recommendations for FAIR Data	Yes	Yes	No method, model or implementation
IEEE	S. Suhail; C. S. Hong; M. A. Lodhi; F. Zafar; A. Khan; F. Bashir	10.1109/ICOIN.2018.8343151		2018	Data trustworthiness in IoT	Application not biomedicine
PubMed	Margheri A, Masi M, Miladi A, Sassone V, Rosenzweig J.	10.1016/j.ijmedinf.2020.104197	32540775	2020	Decentralised provenance for healthcare data	Yes	Yes	Yes
IEEE	S. B. Edlund; K. L. Beck; N. Haiminen; L. P. Parida; D. B. Storey; B. C. Weimer; J. H. Kaufman; D. D. Chambliss	10.1147/JRD.2016.2584798		2016	Design of the MCAW compute service for food safety bioinformatics	Yes	Yes	Yes
WoS	Costa, GCB; Werner, C; Braga, R; Teixeira, EN; Stroele, V; Araujo, MAP; Miguel, MA	10.1016/j.websem.2021.100676		2021	Design, Application and Evaluation of PROV-SwProcess: A PROV extension Data Model for Software Development Processes	Application not biomedicine
PubMed	Curcin V.	10.1002/lrh2.10019	31245557	2016	Embedding data provenance into the Learning Health System to facilitate reproducible research	Article type: Technical report
WoS	Kubendiran, M; Singh, S; Sangaiah, AK	10.3745/JIPS.04.0106		2019	Enhanced Security Framework for E-Health Systems using Blockchain	Yes	Yes	Yes
WoS	Hume, S; Sarnikar, S; Noteboom, C	10.1055/s-0040-1714393	32894879	2020	Enhancing Traceability in Clinical Research Data through a Metadata Framework	Yes	Yes	Yes
WoS	Huang, XY; Tatonetti, N; LaRow, K; Delgoffee, B; Mayer, J; Page, D; Hebbring, SJ	10.1093/bioinformatics/btab419	34086863	2021	E-Pedigrees: a large-scale automatic family pedigree prediction application	Does not study provenance of data
IEEE	K. Ocana; S. Benza; D. De Oliveira; J. Dias; M. Mattoso	10.1109/IPDPSW.2014.65		2014	Exploring Large Scale Receptor-Ligand Pairs in Molecular Docking Workflows in HPC Clouds	Yes	Yes	Yes
PubMed	Tyndall T, Tyndall A.		29866978	2018	FHIR Healthcare Directories: Adopting Shared Interfaces to Achieve Interoperable Medical Device Data Integration	Yes	Yes	Yes
PubMed	Wang Y, Hu X.	10.1109/JBHI.2013.2274518	24240719	2013	Fuzzy reasoning of accident provenance in pervasive healthcare monitoring systems	Yes	Yes	Yes
PubMed	Johnson KE, Kamineni A, Fuller S, Olmstead D, Wernli KJ.	10.13063/2327-9214.1058	25821838	2014	How the provenance of electronic health record data matters for research: a case example using system mapping	Yes	Yes	Not digital or automated
PubMed	Chen B, Ding Y, Wild DJ.	10.1186/1758-2946-4-6	22401035	2012	Improving integrative searching of systems chemical biology data using semantic annotation	Yes	Yes	Yes
IEEE	M. A. Gulzar			2018	Interactive and Automated Debugging for Big Data Analytics	Application not biomedicine
PubMed	de Lusignan S, Liaw ST, Krause P, Curcin V, Vicente MT, Michalakidis G, Agreus L, Leysen P, Shaw N, Mendis K.		21938335	2011	Key concepts to assess the readiness of data for international research: data quality, lineage and provenance, extraction and processing errors, traceability, and curation. Contribution of the IMIA Primary Health Care Informatics Working Group	Article type: Review
PubMed	Navale V, McAuliffe M.	10.12688/f1000research.16015.1	30356367	2018	Long-term preservation of biomedical research data	Article type: Opinion
IEEE	M. Azarm; F. Nargesian; L. Peyton	10.1109/i-Society18435.2011.5978521		2011	Managing and mapping data lineage for business intelligence and analytics applications in health care	Yes	Paywall
PubMed	He C, Micallef L, Tanoli ZU, Kaski S, Aittokallio T, Jacucci G.	10.1186/s12859-017-1785-7	28929971	2017	MediSyn: uncertainty-aware visualization of multiple biomedical datasets to support drug treatment selection	Yes	Yes	Yes
IEEE	Q. Xia; E. B. Sifah; K. O. Asamoah; J. Gao; X. Du; M. Guizani	10.1109/ACCESS.2017.2730843		2017	MeDShare: Trust-Less Medical Data Sharing Among Cloud Service Providers via Blockchain	Yes	Yes	Yes
IEEE	U. Yildiz; K. Belhajjame; D. Grigori	10.4108/icst.pervasivehealth.2015.260251		2015	Modeling evidence-based medicine applications with provenance data in pathways	Yes	Yes	Yes
WoS	Arshad, B; Munir, K; McClatchey, R; Shamdasani, J; Khan, Z	10.1016/j.cola.2019.04.004		2019	NeuroProv: Provenance data visualisation for neuroimaging analyses	Yes	Yes	Yes
PubMed	Mascia C, Uva P, Leo S, Zanetti G.	10.1016/j.ijmedinf.2018.10.007	30409340	2018	OpenEHR modeling for genomics in clinical practice	Yes	Yes	Provenance only future extension
WoS	Baum, B; Bauer, CR; Franke, T; Kusch, H; Parciak, M; Rottmann, T; Umbach, N; Sax, U	10.1515/itit-2016-0031		2017	Opinion paper: Data provenance challenges in biomedical research	Article type: Opinion
WoS	Hussain, A; Kiah, MLM; Anuar, NB; Noor, R; Ahmad, M	10.1166/jmihi.2020.3178		2020	Performance and Security Challenges Digital Rights Management (DRM) Approaches Using Fog Computing for Data Provenance: A Survey	Application not biomedicine
IEEE	P. Townend; D. Webster; C. C. Venters; V. Dimitrova; K. Djemame; L. Lau; J. Xu; S. Fores; V. Viduto; C. Dibsdale; N. Taylor; J. Austin; J. Mcavoy; S. Hobson	10.1109/SOSE.2013.53		2013	Personalised Provenance Reasoning Models and Risk Assessment in Business Systems: A Case Study	Application not biomedicine
PubMed	Pinter C, Lasso A, Fichtinger G.	10.1016/j.cmpb.2019.02.011	30902247	2019	Polymorph segmentation representation for medical image computing	Yes	Yes	Yes
IEEE	J. Tharaud; S. Wohlgemuth; I. Echizen; N. Sonehara; G. Müller; P. Lafourcade	10.1109/IIHMSP.2010.130		2010	Privacy by Data Provenance with Digital Watermarking - A Proof-of-Concept Implementation for Medical Services with Electronic Health Records	Application not biomedicine
PubMed	Valdez J, Kim M, Rueschman M, Socrates V, Redline S, Sahoo SS.		29854241	2018	ProvCaRe Semantic Provenance Knowledgebase: Evaluating Scientific Reproducibility of Research Studies	Yes	Yes	Yes
PubMed	Stöhr MR, Günther A, Majeed RW.	10.3233/SHTI190832	31483277	2019	Provenance for Biomedical Ontologies with RDF and Git	Yes	Yes	Yes
IEEE	A. Prasad; R. Peterson; S. Mare; J. Sorber; K. Paul; D. Kotz	10.1109/COMSNETS.2013.6465599		2013	Provenance framework for mHealth	Yes	Yes	Yes
IEEE	C. Rhodes; S. Moore; K. Clark; D. Maffitt; J. Perry; T. Handzel; F. Prior	10.1109/IEMBS.2010.5627838		2010	Regulatory compliance requirements for an open source electronic image trial management system	Yes	Yes	No method, model or implementation
IEEE	J. Gong; S. Lin; J. Li	10.1109/IAEAC47372.2019.8997930		2019	Research on Personal Health Data Provenance and Right Confirmation with Smart Contract	Yes	Yes	Yes
IEEE	F. T. Jaigirdar; C. Rudolph; C. Bain	10.1109/ICDH52753.2021.00015		2021	Risk and Compliance in IoT- Health Data Propagation: A Security-Aware Provenance based Approach	Yes	Yes	Yes
PubMed	Sahoo SS, Valdez J, Rueschman M.		28269904	2017	Scientific Reproducibility in Biomedical Research: Provenance Metadata Ontology for Semantic Annotation of Study Description	Yes	Yes	Not digital or automated
PubMed	Rahman MA, Hossain MS, Islam MS, Alrajeh NA, Muhammad G.	10.1109/ACCESS.2020.3037474	34192116	2020	Secure and Provenance Enhanced Internet of Health Things Framework: A Blockchain Managed Federated Learning Approach	Yes	Yes	Yes
IEEE	S. T. Ali; V. Sivaraman; D. Ostry; G. Tsudik; S. Jha	10.1109/TIFS.2014.2357998		2014	Securing First-Hop Data Provenance for Bodyworn Devices Using Wireless Link Fingerprints	Yes	Yes	Yes
PubMed	Kim HJ, Kim HH, Ku H, Yoo KD, Lee S, Park JI, Kim HJ, Kim K, Chung MK, Lee KH, Kim JH.	10.2196/26230	34096877	2021	Smart Decentralization of Personal Health Records with Physician Apps and Helper Agents on Blockchain: Platform Design and Implementation Study	Yes	Yes	Yes
PubMed	Chandran UR, Medvedeva OP, Barmada MM, Blood PD, Chakka A, Luthra S, Ferreira A, Wong KF, Lee AV, Zhang Z, Budden R, Scott JR, Berndt A, Berg JM, Jacobson RS.	10.1371/journal.pone.0165395	27788220	2016	TCGA Expedition: A Data Acquisition and Management System for TCGA Data	Yes	Yes	Yes
PubMed	Curcin V, Fairweather E, Danger R, Corrigan D.	10.1016/j.jbi.2016.10.022	27856379	2017	Templates as a method for implementing data provenance in decision support systems	Yes	Yes	Yes
PubMed	Essay P, Shahin TB, Balkan B, Mosier J, Subbian V.	10.2196/13006	30679148	2019	The Connected Intensive Care Unit Patient: Exploratory Analyses and Cohort Discovery From a Critical Care Telemedicine Database	Not digital or automated
IEEE	N. Jeliazkova; P. Doganis; B. Fadeel; R. Grafström; J. Hastings; V. Jeliazkov; P. Kohonen; C. R. Munteanu; H. Sarimveis; B. Smeets; G. Tsiliki; D. Vorgrimmler; E. Willighagen	10.1109/BIBM.2014.6999367		2014	The first eNanoMapper prototype: A substance database to support safe-by-design	Application not biomedicine
PubMed	Danese MD, Halperin M, Duryea J, Duryea R.	10.1186/s12911-019-0837-5	31234921	2019	The Generalized Data Model for clinical research	Yes	Yes	Yes
PubMed	Miller DD.	10.1038/s41746-019-0138-5	31388566	2019	The medical AI insurgency: what physicians must know about data to practice with intelligent machines	Article type: Perspective
WoS	Zhang, GQ; Cui, LC; Mueller, R; Tao, SQ; Kim, M; Rueschman, M; Mariani, S; Mobley, D; Redline, S	10.1093/jamia/ocy064	29860441	2018	The National Sleep Research Resource: towards a sleep data commons	Not digital or automated
IEEE	N. Laamech; M. Munier; C. Pham	10.1109/EDOCW52865.2021.00051		2021	Towards a data provenance model for private data sharing management in IoT	Application not biomedicine
PubMed	Keator DB, Helmer K, Steffener J, Turner JA, Van Erp TG, Gadde S, Ashish N, Burns GA, Nichols BN.	10.1016/j.neuroimage.2013.05.094	23727024	2013	Towards structured sharing of raw and derived neuroimaging data across existing resources	Yes	Yes	Yes
PubMed	Delaney BC, Curcin V, Andreasson A, Arvanitis TN, Bastiaens H, Corrigan D, Ethier JF, Kostopoulou O, Kuchinke W, McGilchrist M, van Royen P, Wagner P.	10.1155/2015/961526	26539547	2015	Translational Medicine and Patient Safety in Europe: TRANSFoRm--Architecture for the Learning Health System in Europe	Yes	Yes	Not original description of method
PubMed	Ross PB, Song J, Tsao PS, Pan C.	10.1038/s41598-021-02569-5	34853358	2021	Trellis for efficient data and task management in the VA Million Veteran Program	Yes	Yes	Yes
PubMed	Christoph J, Knell C, Naschberger E, Stürzl M, Maier C, Prokosch HU, Sedlmayr M.		28508781	2017	Two Years of tranSMART in a University Hospital for Translational Research and Education	Yes	Yes	Provenance only future wish
PubMed	Fountain V.		25682654	2014	Using data provenance to manage patient-generated health data	No abstract/article available
PubMed	Perakslis ED.	10.1186/s13031-018-0163-z	29785204	2018	Using digital health to enable ethical health research in conflict and other humanitarian settings	Article type: Review
PubMed	Reimer AP, Madigan EA.	10.1177/1460458217744369	29388495	2019	Veracity in big data: How good is good enough	Article type: Perspective
WoS	Schreiber, A; Struminksi, R	10.3390/computers7010012		2018	Visualizing the Provenance of Personal Data Using Comics	Yes	Yes	Yes
IEEE	F. T. Jaigirdar; C. Rudolph; G. Oliver; D. Watts; C. Bain	10.1109/CIC50333.2020.00030		2020	What Information is Required for Explainable AI? : A Provenance-based Research Agenda and Future Challenges	Application not biomedicine
PubMed	Gadde S, Aucoin N, Grethe JS, Keator DB, Marcus DS, Pieper S; FBIRN, MBIRN, BIRN-CC.	10.1007/s12021-011-9119-9	21479735	2012	XCEDE: an extensible schema for biomedical data	Yes	Yes	Yes

## Sheet: DataItemChart
ID#	Authors	Title	M1 - Year of publication	M2.1 - Location first author	M2.2 - Location senior/last Author	S1 - Application area	S2 - Provenance primary focus	S3 - Motivation	S4 - Types of data	A1 - Where provenance addressed	A2 - How provenance addressed	A3 - Who provenance addressed	A4 - Why provenance addressed	D1 - Abstract data model	D2- Concrete data model	D3 - Standard data model compatibility	D4 - Immutable Provenance	D5 - Materialized vs. Virtual	Dx - Blockchain-based	L1 - Addresses creation/capture	L2 - Addresses storage	L3 - Addresses querying/retrieval	L4 - Addresses analysis	L5 - Addresses visualization	F1 - Creation/capture	F2 - Querying/retrieval	F3 - Analysis specificity	F4.1 - Visualization graph/flow-based	F4.2 - Visualization tools	F4.3 - Visualization technique/specifics	F5 - Time of generation
1	Kim, HJ; Kim, HH; Ku, H; Yoo, KD; Lee, S; Park, JI; Kim, HJ; Kim, K; Chung, MK; Lee, KH; Kim, JH	Smart Decentralization of Personal Health Records with Physician Apps and Helper Agents on Blockchain: Platform Design and Implementation Study	2021	South Korea	South Korea	Both	No	Validity	Structured clinical data	Yes	No	Yes	No	List (BC)	Blockchain	Blockchain	Yes	Virtual	Blockchain	Yes	Yes	No	No	No	Inherent capture	N/A	N/A	N/A	N/A	N/A	Prospective
2	Yaqoob, I; Salah, K; Jayaraman, R; Al-Hammadi, Y	Blockchain for healthcare data management: opportunities, challenges, and future recommendations	2021	UAE	UAE	Research	No	Validity; Regulatory requirements	Structured clinical data; Sensor and device data	Yes	No	Yes	No	List (BC)	Blockchain	Blockchain	Yes	Virtual	Blockchain	Yes	Yes	No	No	No	Inherent capture	N/A	N/A	N/A	N/A	N/A	Prospective
3	Peskoe SB, Arterburn D, Coleman KJ, Herrinton LJ, Daniels MJ, Haneuse S.	Adjusting for selection bias due to missing data in electronic health records-based research	2021	USA	USA	Research	No	Reusability	Structured clinical data	Yes	Yes	No	No	Unspecified	N/A	Other	No	Virtual	Other	Yes	No	No	No	No	Additional capture	N/A	N/A	N/A	N/A	N/A	Retrospective
4	F. T. Jaigirdar; C. Rudolph; C. Bain	Risk and Compliance in IoT- Health Data Propagation: A Security-Aware Provenance based Approach	2021	Australia	Australia	Both	Yes	Validity; Regulatory requirements	Sensor and device data	Yes	Yes	Yes	Yes	Graph	N/A	PROV	No	Virtual	Other	Yes	No	No	Yes	No	Additional capture	N/A	Specific	Yes	N/A	N/A	Prospective
5	H. R. Hasan; K. Salah; R. Jayaraman; I. Yaqoob; M. Omar; S. Ellahham	Blockchain-Enabled Telehealth Services Using Smart Contracts	2021	UAE	UAE	Healthcare	No	Validity; Regulatory requirements; Transparency	Structured clinical data; Other	Yes	No	Yes	No	List (BC)	Blockchain	Blockchain	Yes	Virtual	Blockchain	Yes	Yes	No	No	No	Inherent capture	N/A	N/A	N/A	N/A	N/A	Retrospective
6	Ross PB, Song J, Tsao PS, Pan C.	Trellis for efficient data and task management in the VA Million Veteran Program	2021	USA	USA	Research	No	Reusability; Reproducibility	Omics	Yes	Yes	No	Yes	Graph	Named-graph/RDF	Other	No	Materialized	Other	Yes	Yes	Yes	Yes	Yes	Integrated capture	Structured query	Generic	No	Google Datalab	Dashboard; Pie-chart; Bar-chart	Prospective
7	A. Sabir; N. Fetais	A Practical Universal Consortium Blockchain Paradigm for Patient Data Portability on the Cloud Utilizing Delegated Identity Management	2020	Qatar	Qatar	Both	No	Regulatory requirements; Validity	Structured clinical data	Yes	No	Yes	No	List (BC)	Blockchain	Blockchain	Yes	Virtual	Blockchain	Yes	Yes	No	No	No	Inherent capture	N/A	N/A	N/A	N/A	N/A	Prospective
8	Jung, HH; Pfister, FMJ	Blockchain-enabled Clinical Study Consent Management	2020	Germany	Germany	Research	No	Validity; Transparency	Other	Yes	No	Yes	No	List (BC)	Blockchain	Blockchain	Yes	Virtual	Blockchain	Yes	Yes	No	No	No	Inherent capture	N/A	N/A	N/A	N/A	N/A	Prospective
9	Margheri, A; Masi, M; Miladi, A; Sassone, V; Rosenzweig, J	Decentralised provenance for healthcare data	2020	UK	USA	Both	Yes	Validity; Regulatory requirements	Structured clinical data; Imaging	Yes	Yes	Yes	Yes	List (BC)	Blockchain	Blockchain; PROV	Yes	Virtual	Blockchain	Yes	Yes	Yes	No	No	Integrated capture	Unspecified	N/A	N/A	N/A	N/A	Prospective
10	Hume, S; Sarnikar, S; Noteboom, C	Enhancing Traceability in Clinical Research Data through a Metadata Framework	2020	USA	USA	Research	Yes	Reproducibility; Transparency; Validity; Regulatory requirements	Structured clinical data	Yes	Yes	No	Yes	Graph	XML	Other	No	Virtual	Other	Yes	Yes	Yes	Yes	Yes	Additional capture	Structured query	Specific	Yes	yEd; Gephi	N/A	Prospective
11	Rahman, MA; Hossain, MS; Islam, MS; Alrajeh, NA; Muhammad, G	Secure and Provenance Enhanced Internet of Health Things Framework: A Blockchain Managed Federated Learning Approach	2020	Saudi Arabia	Saudi Arabia	Research	No	Validity	Sensor and device data	Yes	No	Yes	No	List (BC)	Blockchain	Blockchain	Yes	Virtual	Blockchain	Yes	Yes	Yes	No	No	Inherent capture	Unspecified	N/A	N/A	N/A	N/A	Prospective
12	Yue, ZL; Willey, CD; Hjelmeland, AB; Chen, JY	BEERE: a web server for biomedical entity expansion, ranking and explorations	2019	USA	USA	Research	No	N/A	Biological annotations; Data sources	Yes	No	No	No	Reference	Relational model	Other	No	Virtual	Other	Yes	Yes	Yes	No	Yes	External capture	API/GUI	N/A	Yes	D3.js; sigma.js	Force directed	Retrospective
13	Daumke P, Heitmann KU, Heckmann S, Martínez-Costa C, Schulz S.	Clinical Text Mining on FHIR	2019	Germany	Germany; Austria	Research	No	Validity; Reproducibility	Free-text	Yes	Yes	Yes	No	Composite object/FHIR bundle	N/A	Other	No	Virtual	Other	Yes	No	No	No	No	Additional capture	N/A	N/A	N/A	N/A	N/A	Prospective
14	Kubendiran, M; Singh, S; Sangaiah, AK	Enhanced Security Framework for E-Health Systems using Blockchain	2019	India	India	Both	No	Transparency; Validity	Structured clinical data	Yes	No	Yes	No	List (BC)	Blockchain	Blockchain	Yes	Virtual	Blockchain	Yes	Yes	No	No	No	Inherent capture	N/A	N/A	N/A	N/A	N/A	Prospective
15	Arshad, B; Munir, K; McClatchey, R; Shamdasani, J; Khan, Z	NeuroProv: Provenance data visualisation for neuroimaging analyses	2019	UK	UK	Research	Yes	Reproducibility; Validity; Transparency	Imaging	Yes	Yes	Yes	Yes	Graph	Unspecified	PROV	No	Materialized	Other	Yes	Yes	Yes	Yes	Yes	Additional capture	API/GUI	Both	Yes	D3.js	Sankey	Prospective
16	Pinter, C; Lasso, A; Fichtinger, G	Polymorph segmentation representation for medical image computing	2019	Canada	Canada	Research	No	Transparency	Imaging	Yes	No	No	No	N/A	Flat-file	Other	No	Materialized	Other	Yes	Yes	No	No	No	Additional capture	N/A	N/A	N/A	N/A	N/A	Prospective
17	Stöhr MR, Günther A, Majeed RW.	Provenance for Biomedical Ontologies with RDF and Git	2019	Germany	Germany	Research	Yes	Reusability; Regulatory requirements; Reproducibility	Other	Yes	Yes	Yes	Yes	Graph	Named-graph/RDF	PROV	No	Virtual	Other	Yes	Yes	Yes	No	No	External capture	Structured query	N/A	N/A	N/A	N/A	Retrospective
18	J. Gong; S. Lin; J. Li	Research on Personal Health Data Provenance and Right Confirmation with Smart Contract	2019	China	China	Research	Yes	Validity	Structured clinical data	Yes	No	Yes	No	List (BC)	Blockchain	Blockchain	Yes	Virtual	Blockchain	Yes	Yes	Yes	No	No	Inherent capture	Selective query	N/A	N/A	N/A	N/A	Prospective
19	Danese, MD; Halperin, M; Duryea, J; Duryea, R	The Generalized Data Model for clinical research	2019	USA	USA	Research	No	Reproducibility	Structured clinical data	Yes	No	No	No	Reference	Unspecified	Other	No	Virtual	Other	Yes	Yes	No	No	No	Additional capture	N/A	N/A	N/A	N/A	N/A	Prospective
20	Xu S, Rogers T, Fairweather E, Glenn A, Curran J, Curcin V.	Application of Data Provenance in Healthcare Analytics Software: Information Visualisation of User Activities	2018	UK	UK	Research	Yes	Validity; Transparency; Regulatory requirements	Structured clinical data	Yes	Yes	Yes	Yes	Graph	Unspecified	PROV	No	N/A	Other	Yes	Yes	No	No	Yes	Integrated capture	N/A	N/A	No	N/A	Report/Dashboard	Prospective
21	Zhuang Y, Sheets L, Shae Z, Tsai JJP, Shyu CR.	Applying Blockchain Technology for Health Information Exchange and Persistent Monitoring for Clinical Trials	2018	USA	USA; Taiwan	Both	No	N/A	Structured clinical data	Yes	No	Yes	No	List (BC)	Blockchain	Blockchain	Yes	Virtual	Blockchain	Yes	Yes	Yes	No	No	Inherent capture	API/GUI	N/A	N/A	N/A	N/A	Prospective
22	Rübel, O; Bowen, BP	BASTet: Shareable and reproducible analysis and visualization of mass spectrometry imaging data via OpenMSl	2018	USA	USA	Research	Yes	Reproducibility	Imaging	Yes	Yes	No	Yes	Graph	Flat-file	Other	No	Materialized	Other	Yes	Yes	Yes	No	No	Additional capture	API/GUI	N/A	N/A	N/A	N/A	Both
23	Tyndall T, Tyndall A.	FHIR Healthcare Directories: Adopting Shared Interfaces to Achieve Interoperable Medical Device Data Integration	2018	USA	USA	Research	No	Validity; Reusability	Structured clinical data	Yes	No	N/A	No	Unspecified	Relational model	N/A	No	N/A	Other	Yes	Yes	Yes	No	No	Integrated capture	Structured query	N/A	N/A	N/A	N/A	Prospective
24	Valdez J, Kim M, Rueschman M, Socrates V, Redline S, Sahoo SS.	ProvCaRe Semantic Provenance Knowledgebase: Evaluating Scientific Reproducibility of Research Studies	2018	USA	USA	Research	Yes	Reproducibility; Regulatory requirements; Reusability	Free-text; Data sources	Yes	Yes	Yes	No	Graph	Named-graph/RDF	PROV	No	Virtual	Other	Yes	Yes	Yes	No	No	External capture	Unstructured query	N/A	N/A	N/A	N/A	Retrospective
25	Schreiber, A; Struminksi, R	Visualizing the Provenance of Personal Data Using Comics	2018	Germany	Germany	Research	Yes	Transparency	Structured clinical data	Yes	Yes	Yes	Yes	Graph	Unspecified	PROV	No	Virtual	Other	No	Yes	Yes	No	Yes	N/A	API/GUI	N/A	Yes	JavaScript (generic)	Informal	N/A
26	Y. Sun; T. Lu; N. Gu	A method of electronic health data quality assessment: Enabling data provenance	2017	China	China	Research	Yes	Validity; Reusability	Structured clinical data	Yes	Yes	Yes	Yes	Graph	N/A	OPM	No	Virtual	Other	Yes	N/A	No	Yes	No	Additional capture	N/A	Generic	N/A	N/A	N/A	Prospective
27	He, C; Micallef, L; Tanoli, ZUR; Kaski, S; Aittokallio, T; Jacucci, G	MediSyn: uncertainty-aware visualization of multiple biomedical datasets to support drug treatment selection	2017	Finland	Finland	Research	No	Validity	Biological annotations; Data sources	Yes	No	No	No	N/A	N/A	N/A	No	Virtual	N/A	Yes	No	No	No	Yes	External capture	N/A	N/A	No	D3.js	Tabular;Barchart/Boxplot	Retrospective
28	Xia, Q; Sifah, EB; Asamoah, KO; Gao, JB; Du, XJ; Guizani, M	MeDShare: Trust-Less Medical Data Sharing Among Cloud Service Providers via Blockchain	2017	China	USA	Research	No	Validity; Regulatory requirements	Structured clinical data	Yes	No	Yes	No	List (BC)	Blockchain	Blockchain	Yes	Virtual	Blockchain	Yes	Yes	Yes	No	No	Inherent capture	Unspecified	N/A	N/A	N/A	N/A	Prospective
29	Curcin, V; Fairweather, E; Danger, R; Corrigan, D	Templates as a method for implementing data provenance in decision support systems	2017	UK	Ireland	Research	Yes	Reproducibility	Generic	Yes	Yes	Yes	Yes	Graph	Named-graph/RDF	PROV	No	Virtual	Other	No	Yes	Yes	No	No	N/A	API/GUI; Structured query	N/A	N/A	N/A	N/A	N/A
30	T. Ma; H. Wang; J. Cao; J. Yong; Y. Zhao	Access control management with provenance in healthcare environments	2016	China	China	Both	Yes	N/A	Structured clinical data	Yes	Yes	Yes	Yes	Graph	Named-graph/RDF	OPM	No	N/A	Other	No	Yes	Yes	No	No	N/A	Structured query	N/A	N/A	N/A	N/A	N/A
31	D. Lauzon; B. Kanzki; V. Dupuy; A. April; M. S. Phillips; J. Tremblay; P. Hamet	Addressing Provenance Issues in Big Data Genome Wide Association Studies (GWAS)	2016	Canada	Canada	Research	Yes	Reproducibility; Regulatory requirements	Omics	Yes	Yes	N/A	No	Unspecified	Unspecified	Other	No	Virtual	Other	Yes	Yes	Yes	No	No	Integrated capture	Structured query	N/A	N/A	N/A	N/A	Prospective
32	Stitz, H; Luger, S; Streit, M; Gehlenborg, N	AVOCADO: Visualization of Workflow-Derived Data Provenance for Reproducible Biomedical Research	2016	Austria	USA	Research	Yes	Reproducibility	Omics	Yes	Yes	Yes	Yes	Graph	N/A	N/A	No	Materialized	Other	No	No	No	No	Yes	N/A	N/A	N/A	Yes	D3.js; Dagre	Aggegration	N/A
33	Edlund, SB; Beck, KL; Haiminen, N; Parida, LP; Storey, DB; Weimer, BC; Kaufman, JH; Chambliss, DD	Design of the MCAW compute service for food safety bioinformatics	2016	USA	USA	Research	No	Reproducibility; Regulatory requirements	Omics	Yes	Yes	No	No	Graph + Dictionary	Unspecified	Other	No	Virtual	Other	Yes	No	Yes	No	No	Additional capture	API/GUI	N/A	N/A	N/A	N/A	Prospective
34	Chandran, UR; Medvedeva, OP; Barmada, MM; Blood, PD; Chakka, A; Luthra, S; Ferreira, A; Wong, KF; Lee, AV; Zhang, Z; Budden, R; Scott, JR; Berndt, A; Berg, JM; Jacobson, RS	TCGA Expedition: A Data Acquisition and Management System for TCGA Data	2016	USA	USA	Research	No	Reusability	Omics	Yes	Yes	No	No	Graph	Relational model; Named-graph/RDF	Other	No	Materialized	Other	Yes	Yes	Yes	No	No	External capture; Additional capture	API/GUI; Structured query	N/A	N/A	N/A	N/A	Prospective
35	Rusu, LI; Wyres, KL; Reumann, M; Queiroz, C; Bojovschi, A; Conway, T; Garg, S; Edwards, DJ; Hogg, G; Holt, KE	A platform for leveraging next generation sequencing for routine microbiology and public health use	2015	Australia	Australia	Research	No	Regulatory requirements	Omics	Yes	Yes	N/A	Yes	N/A	N/A	N/A	No	Materialized	Other	Yes	No	No	No	No	Integrated capture	N/A	N/A	N/A	N/A	N/A	Prospective
36	U. Yildiz; K. Belhajjame; D. Grigori	Modeling evidence-based medicine applications with provenance data in pathways	2015	Turkey	France	Both	Yes	Reusability; Reproducibility	Other	Yes	Yes	No	Yes	N/A	N/A	N/A	No	Virtual	N/A	Yes	No	No	No	No	Additional capture	N/A	N/A	N/A	N/A	N/A	Prospective
37	K. Ocana; S. Benza; D. De Oliveira; J. Dias; M. Mattoso	Exploring Large Scale Receptor-Ligand Pairs in Molecular Docking Workflows in HPC Clouds	2014	Brazil	Brazil	Research	No	Reusability	Omics	Yes	Yes	N/A	Yes	Graph	Relational model	PROV	No	Materialized	Other	Yes	Yes	Yes	Yes	No	Additional capture	Structured query	Generic	N/A	N/A	N/A	Prospective
38	Ali, ST; Sivaraman, V; Ostry, D; Tsudik, G; Jha, S	Securing First-Hop Data Provenance for Bodyworn Devices Using Wireless Link Fingerprints	2014	Australia	Australia	Research	Yes	Validity; Regulatory requirements	Sensor and device data	Yes	No	Yes	No	Reference	N/A	Other	Yes	Virtual	Other	Yes	No	No	Yes	No	Additional capture	N/A	Specific	N/A	N/A	N/A	Prospective
39	Wang, YL; Hu, XH	Fuzzy Reasoning of Accident Provenance in Pervasive Healthcare Monitoring Systems	2013	China	USA	Healthcare	Yes	Validity; Regulatory requirements	Sensor and device data	Yes	No	No	Yes	N/A	Unspecified	N/A	No	Virtual	N/A	Yes	Yes	No	Yes	No	Integrated capture	N/A	Specific	N/A	N/A	N/A	Prospective
40	A. Prasad; R. Peterson; S. Mare; J. Sorber; K. Paul; D. Kotz	Provenance framework for mHealth	2013	USA	USA	Research	Yes	Validity	Sensor and device data	Yes	No	No	No	N/A	Flat-file	N/A	No	Virtual	N/A	Yes	Yes	No	No	No	Integrated capture	N/A	N/A	N/A	N/A	N/A	Prospective
41	Keator, DB; Helmer, K; Steffener, J; Turner, JA; Van Erp, TGM; Gadde, S; Ashish, N; Burns, GA; Nichols, BN	Towards structured sharing of raw and derived neuroimaging data across existing resources	2013	USA	USA	Research	Yes	Reusability	Imaging	Yes	Yes	Yes	Yes	Graph	Named-graph/RDF	PROV	No	N/A	Other	Yes	Yes	Yes	No	No	Additional capture	API/GUI	N/A	N/A	N/A	N/A	Prospective
42	Chen, B; Ding, Y; Wild, DJ	Improving integrative searching of systems chemical biology data using semantic annotation	2012	USA	USA	Research	No	Reusability; Validity	Biological annotations; Data sources	Yes	No	No	No	Graph	Named-graph/RDF	Other	No	Virtual	Other	Yes	Yes	Yes	No	No	External capture	Structured query	N/A	N/A	N/A	N/A	Prospective
43	Gadde, S; Aucoin, N; Grethe, JS; Keator, DB; Marcus, DS; Pieper, S	XCEDE: An Extensible Schema for Biomedical Data	2012	USA	USA	Research	No	Reproducibility	Imaging; Generic	Yes	Yes	Yes	Yes	List	XML	Other	No	Materialized	Other	No	Yes	Yes	No	No	N/A	Structured query	N/A	N/A	N/A	N/A	N/A
44	A. Benabdelkader; M. Santcroos; S. Madougou; A. H. C. van Kampen; S. D. Olabarriaga	A Provenance Approach to Trace Scientific Experiments on a Grid Infrastructure	2011	Netherlands	Netherlands	Research	Yes	Reproducibility	Imaging;Omics	Yes	Yes	Yes	Yes	Graph	Relational model	OPM	No	Virtual	Other	Yes	Yes	Yes	Yes	Yes	Additional capture	API/GUI	Generic	Yes	GraphViz	Report/Dashboard	Both

## Sheet: DupRemoved
Source	DOI	PMID	ISBN	Title	Abstract	Authors	Year
IEEE	10.1109/IIHMSP.2010.130			Privacy by Data Provenance with Digital Watermarking - A Proof-of-Concept Implementation for Medical Services with Electronic Health Records	Security is one of the biggest concerns about Cloud Computing. Most issues are related to security problems faced by cloud providers, who have to ensure that their infrastructure is properly secure and client data are protected, and by the customers, who must ensure proper security measures have been taken by the provider in order to protect their personal data. When you move your information int…	J. Tharaud; S. Wohlgemuth; I. Echizen; N. Sonehara; G. MÃ¼ller; P. Lafourcade	2010
IEEE	10.1109/IEMBS.2010.5627838			Regulatory compliance requirements for an open source electronic image trial management system	There is a global need for software to manage imaging based clinical trials to speed basic research and drug development. Such a system must comply with regulatory requirements. The U.S. Food and Drug Administration (FDA) has regulations regarding software development process controls and data provenance tracking. A key unanswered problem is the identification of which data changes are significan…	C. Rhodes; S. Moore; K. Clark; D. Maffitt; J. Perry; T. Handzel; F. Prior	2010
PubMed	b	21938335		Key concepts to assess the readiness of data for international research: data quality, lineage and provenance, extraction and processing errors, traceability, and curation. Contribution of the IMIA Primary Health Care Informatics Working Group		de Lusignan S, Liaw ST, Krause P, Curcin V, Vicente MT, Michalakidis G, Agreus L, Leysen P, Shaw N, Mendis K.	2011
IEEE	10.1109/i-Society18435.2011.5978521			Managing and mapping data lineage for business intelligence and analytics applications in health care	The data delivery architectures in most enterprises are complex and under documented. When a Healthcare manager looks at a report, they want to know exactly what each element or technical expression on a report means, where the values shown originate from and how often they are getting updated. We propose a tool framework that includes: a meta-data repository for each step in the data delivery ar…	M. Azarm; F. Nargesian; L. Peyton	2011
IEEE	10.1109/eScience.2011.27			A Provenance Approach to Trace Scientific Experiments on a Grid Infrastructure	Large experiments on distributed infrastructures become increasingly complex to manage, in particular to trace all computations that gave origin to a piece of data or an event such as an error. The work presented in this paper describes the design and implementation of an architecture to support experiment provenance and its deployment in the concrete case of a particular e-infrastructure for bio…	A. Benabdelkader; M. Santcroos; S. Madougou; A. H. C. van Kampen; S. D. Olabarriaga	2011
PubMed	10.1007/s12021-011-9119-9	21479735		XCEDE: an extensible schema for biomedical data		Gadde S, Aucoin N, Grethe JS, Keator DB, Marcus DS, Pieper S; FBIRN, MBIRN, BIRN-CC.	2012
PubMed	10.1186/1758-2946-4-6	22401035		Improving integrative searching of systems chemical biology data using semantic annotation		Chen B, Ding Y, Wild DJ.	2012
PubMed	10.1016/j.neuroimage.2013.05.094	23727024		Towards structured sharing of raw and derived neuroimaging data across existing resources		Keator DB, Helmer K, Steffener J, Turner JA, Van Erp TG, Gadde S, Ashish N, Burns GA, Nichols BN.	2013
PubMed	10.1109/JBHI.2013.2274518	24240719		Fuzzy reasoning of accident provenance in pervasive healthcare monitoring systems		Wang Y, Hu X.	2013
IEEE	10.1109/COMSNETS.2013.6465599			Provenance framework for mHealth	Mobile health technologies allow patients to collect their health information outside the hospital and share this information with others. But how can data consumers know whether to trust the sensor-collected and human-entered data they receive? Data consumers might be able to verify the accuracy and authenticity of the data if they have information about its origin and about changes made to it, …	A. Prasad; R. Peterson; S. Mare; J. Sorber; K. Paul; D. Kotz	2013
IEEE	10.1109/SOSE.2013.53			Personalised Provenance Reasoning Models and Risk Assessment in Business Systems: A Case Study	As modern information systems become increasingly business- and safety-critical, it is extremely important to improve both the trust that a user places in a system and their understanding of the risks associated with making a decision. This paper presents the STRAPP framework, a generic framework that supports both of these goals through the use of personalised provenance reasoning engines and st…	P. Townend; D. Webster; C. C. Venters; V. Dimitrova; K. Djemame; L. Lau; J. Xu; S. Fores; V. Viduto; C. Dibsdale; N. Taylor; J. Austin; J. Mcavoy; S. Hobson	2013
PubMed	10.13063/2327-9214.1058	25821838		How the provenance of electronic health record data matters for research: a case example using system mapping		Johnson KE, Kamineni A, Fuller S, Olmstead D, Wernli KJ.	2014
PubMed	h	25682654		Using data provenance to manage patient-generated health data		Fountain V.	2014
IEEE	10.1109/TIFS.2014.2357998			Securing First-Hop Data Provenance for Bodyworn Devices Using Wireless Link Fingerprints	Wireless bodyworn sensing devices are fast becoming popular for fitness, sports training, and personalized healthcare applications. Securing data generated by these devices is essential if they are to be integrated into the current health infrastructure and employed in medical applications. In this paper, we propose a mechanism to secure the data provenance for these devices by exploiting spatio-…	S. T. Ali; V. Sivaraman; D. Ostry; G. Tsudik; S. Jha	2014
IEEE	10.1109/IPDPSW.2014.65			Exploring Large Scale Receptor-Ligand Pairs in Molecular Docking Workflows in HPC Clouds	Computer-aided drug design techniques are important assets in pharmaceutical industry because of their support for research and development of new drugs. Molecular docking (MD) predicts specific compound's binding modes within the active site of target proteins. Since MD is a time-consuming process, existing approaches reduce the number of receptors or ligands in docking by evaluating only small …	K. Ocana; S. Benza; D. De Oliveira; J. Dias; M. Mattoso	2014
IEEE	10.1109/BIBM.2014.6999367			The first eNanoMapper prototype: A substance database to support safe-by-design	The EU-funded eNanoMapper project proposes a computational infrastructure for toxicological data management of engineered nanomaterials (ENMs) based on open standards, ontologies and an interoperable design to enable a more effective, integrated approach to European research in nanotechnology. eNanoMapper's goal is to support the collaborative safety assessment for ENMs by creating a modular, ext…	N. Jeliazkova; P. Doganis; B. Fadeel; R. GrafstrÃ¶m; J. Hastings; V. Jeliazkov; P. Kohonen; C. R. Munteanu; H. Sarimveis; B. Smeets; G. Tsiliki; D. Vorgrimmler; E. Willighagen	2014
IEEE	j			Cloud Compliance and Privacy Protection	In this tutorial, we will discuss cloud compliance standards including security controls and cloud infrastructure, NIST Cloud Compliance, CSA Cloud Compliance and Data Protection. Next we will review PCI DSS Cloud Computing Guidelines. We will also discuss Privacy Protection in Cloud and Big Data including CSA Top Ten Big Data Security and Privacy Challenges and US-EU Safe Harbor Framework.	L. Cloud Strategy Partners	2014
PubMed	10.1155/2015/961526	26539547		Translational Medicine and Patient Safety in Europe: TRANSFoRm--Architecture for the Learning Health System in Europe		Delaney BC, Curcin V, Andreasson A, Arvanitis TN, Bastiaens H, Corrigan D, Ethier JF, Kostopoulou O, Kuchinke W, McGilchrist M, van Royen P, Wagner P.	2015
PubMed	10.1186/2047-2501-3-S1-S7	25870761		A platform for leveraging next generation sequencing for routine microbiology and public health use		Rusu LI, Wyres KL, Reumann M, Queiroz C, Bojovschi A, Conway T, Garg S, Edwards DJ, Hogg G, Holt KE.	2015
IEEE	10.4108/icst.pervasivehealth.2015.260251			Modeling evidence-based medicine applications with provenance data in pathways	Clinical Pathway Management Systems have emerged as promising methods and tools in clinical care automation as analogous to workflow management tools in business process management. Nevertheless, they are not fully appropriate yet to model and express the complex and non-deterministic clinical phenomena in which clinicians are interested. In this paper, our overall goal is to contribute to the au…	U. Yildiz; K. Belhajjame; D. Grigori	2015
WoS	10.1093/bjsw/bcv047			Barriers and Solutions to Linking and Using Health and Social Care Data in Scotland	Integration of health and social care will require integrated data to drive service evaluation, design, joint working and research. We describe the results of a Scottish meeting of key stakeholders in this area. Potential uses for linked data included understanding client populations, mapping trajectories of dependency, identifying at risk groups, predicting required capacity for future service p…	Atherton, IM; Lynch, E; Williams, AJ; Witham, MD	2015
PubMed	10.1002/lrh2.10019	31245557		Embedding data provenance into the Learning Health System to facilitate reproducible research		Curcin V.	2016
PubMed	10.1111/cgf.12924	29973745		AVOCADO: Visualization of Workflow-Derived Data Provenance for Reproducible Biomedical Research		Stitz H, Luger S, Streit M, Gehlenborg N.	2016
PubMed	10.1371/journal.pone.0165395	27788220		TCGA Expedition: A Data Acquisition and Management System for TCGA Data		Chandran UR, Medvedeva OP, Barmada MM, Blood PD, Chakka A, Luthra S, Ferreira A, Wong KF, Lee AV, Zhang Z, Budden R, Scott JR, Berndt A, Berg JM, Jacobson RS.	2016
IEEE	10.1109/CHASE.2016.79			Addressing Provenance Issues in Big Data Genome Wide Association Studies (GWAS)	Effective genome wide association studies (GWAS) presents new Big Data challenges for health researchers: data processing delays, data provenance and efficient real-time visualization. This paper presents two recent open source initiatives that, used together, aim at solving these issues. First, an introduction to GWAS is presented followed by a description of the issues faced by the bioinformati…	D. Lauzon; B. Kanzki; V. Dupuy; A. April; M. S. Phillips; J. Tremblay; P. Hamet	2016
IEEE	10.1109/CSCWD.2016.7566048			Access control management with provenance in healthcare environments	Provenance, describes how a data item came to be its current state. A Directed Acyclic Graph, nature of the provenance poses challenges to access control models and querying languages. Access control policies are needed to protect the security of data provenance. In this paper, we apply proposed notions of regular expression for provenance as the structure of a provenance graph is very large. We …	T. Ma; H. Wang; J. Cao; J. Yong; Y. Zhao	2016
IEEE	10.1109/TrustCom.2016.0307			Aggregated Signatures for Chaining: A Secure Provenance Scheme	With the explosion of information in daily life, determining the trustworthiness of data has become inevitable. As data from different sources can be used in critical applications such as health-care and military for decision making, data provenance plays an important role to gauge the trustworthiness of data. Although, lots of research has been conducted out on provenance generation, provenance …	I. Ahmed; A. Khan; M. S. Khan; M. Ahmed	2016
IEEE	10.1147/JRD.2016.2584798			Design of the MCAW compute service for food safety bioinformatics	The techniques of microbe community genome sequencing as applied to environmental samplesâ€”metagenomicsâ€”offer powerful insight into microbial community structure and ecology that can affect food safety decisions for public health security. In this paper, the design and characteristics of a new informatics service, the Metagenomics Computation and Analytics Workbench (MCAW), are presented and i…	S. B. Edlund; K. L. Beck; N. Haiminen; L. P. Parida; D. B. Storey; B. C. Weimer; J. H. Kaufman; D. D. Chambliss	2016
IEEE	10.1109/PERCOMW.2016.7457124			A changing landscape: Securing the Internet of Things (IoT): Keynote talk	Summary form only given. First part of this talk will discuss how the community is converging towards the IoT vision having worked in wireless sensor networking and Machine-2-Machine (M2M) communication. This will follow a general discussion of security challenges in IoT. Finally I will discuss some results from an ongoing project on security of bodyworn devices. Wireless bodyworn sensing devices…	S. Jha	2016
PubMed	10.1002/cpt.650	28182259		Artificial intelligence (AI) systems for interpreting complex medical datasets		Altman RB.	2017
PubMed	10.1016/j.jbi.2016.10.022	27856379		Templates as a method for implementing data provenance in decision support systems		Curcin V, Fairweather E, Danger R, Corrigan D.	2017
PubMed	10.1186/s12859-017-1785-7	28929971		MediSyn: uncertainty-aware visualization of multiple biomedical datasets to support drug treatment selection		He C, Micallef L, Tanoli ZU, Kaski S, Aittokallio T, Jacucci G.	2017
PubMed	f	28269904		Scientific Reproducibility in Biomedical Research: Provenance Metadata Ontology for Semantic Annotation of Study Description		Sahoo SS, Valdez J, Rueschman M.	2017
PubMed	g	28508781		Two Years of tranSMART in a University Hospital for Translational Research and Education		Christoph J, Knell C, Naschberger E, Stürzl M, Maier C, Prokosch HU, Sedlmayr M.	2017
IEEE	10.1109/CSCWD.2017.8066700			A method of electronic health data quality assessment: Enabling data provenance	Nowadays, with the rapid development of technology in pervasive healthcare management field, health data shows an explosive growth, with the characters of collaborative, heterogeneous and multi-source, which increase the complexity and difficulty of data assessment. It is critical to ensure health data quality so that effective decisions can be made. In this paper, we propose a method of electron…	Y. Sun; T. Lu; N. Gu	2017
IEEE	10.1109/ACCESS.2017.2730843			MeDShare: Trust-Less Medical Data Sharing Among Cloud Service Providers via Blockchain	The dissemination of patients' medical records results in diverse risks to patients' privacy as malicious activities on these records cause severe damage to the reputation, finances, and so on of all parties related directly or indirectly to the data. Current methods to effectively manage and protect medical records have been proved to be insufficient. In this paper, we propose MeDShare, a system…	Q. Xia; E. B. Sifah; K. O. Asamoah; J. Gao; X. Du; M. Guizani	2017
WoS	10.1515/itit-2016-0031			Opinion paper: Data provenance challenges in biomedical research	In this opinion paper we provide an overview of some challenges concerning data provenance in biomedical research. We reflect current literature and depict some examples of existing implicit or explicit provenance aspects in some standard data types in translational research. Furthermore, we assess the need of further data provenance standardization in biomedical informatics. Basic data provenanc…	Baum, B; Bauer, CR; Franke, T; Kusch, H; Parciak, M; Rottmann, T; Umbach, N; Sax, U	2017
PubMed	10.12688/f1000research.16015.1	30356367		Long-term preservation of biomedical research data		Navale V, McAuliffe M.	2018
PubMed	10.1186/s13031-018-0163-z	29785204		Using digital health to enable ethical health research in conflict and other humanitarian settings		Perakslis ED.	2018
PubMed	a	29854241		ProvCaRe Semantic Provenance Knowledgebase: Evaluating Scientific Reproducibility of Research Studies		Valdez J, Kim M, Rueschman M, Socrates V, Redline S, Sahoo SS.	2018
PubMed	c	29888084		Application of Data Provenance in Healthcare Analytics Software: Information Visualisation of User Activities		Xu S, Rogers T, Fairweather E, Glenn A, Curran J, Curcin V.	2018
PubMed	d	29866978		FHIR Healthcare Directories: Adopting Shared Interfaces to Achieve Interoperable Medical Device Data Integration		Tyndall T, Tyndall A.	2018
PubMed	e	30815159		Applying Blockchain Technology for Health Information Exchange and Persistent Monitoring for Clinical Trials		Zhuang Y, Sheets L, Shae Z, Tsai JJP, Shyu CR.	2018
PubMed	10.1016/j.ijmedinf.2018.10.007	30409340		OpenEHR modeling for genomics in clinical practice		Mascia C, Uva P, Leo S, Zanetti G.	2018
PubMed	10.1109/TVCG.2017.2744479	28866551		BASTet: Shareable and Reproducible Analysis and Visualization of Mass Spectrometry Imaging Data via OpenMSI		Rubel O, Bowen BP.	2018
IEEE	10.1109/ICOMET.2018.8346374			Data provenance in Wireless Sensor Networks (WSNs): A review	Wireless Sensor Networks (WSNs) has been an active area of research since last two decades. A wireless sensor network is consisting of huge number of small, inexpensive and resource constrained devices called sensing nodes. These sensor nodes are densely deployed to measure a given physical phenomenon. Currently, there exist enormous applications of WSNs in various domains, such as health care (e…	A. M. Brohi; Y. A. Malkani; M. S. Chandio	2018
IEEE	10.1109/WAINA.2018.00175			Data Provenance in the Internet of Things	There is a need to create a trusted and secure IoT environment to share information, create knowledge and perform digital transactions. Trustworthy data collection, mining and fusion is vital for the successful widespread acceptance of IoT applications. This requires not only accurate, secure, and precise data collection; but also provisioning of data provenance throughout the whole life-cycle of…	M. Elkhodr; B. Alsinglawi; M. Alshehri	2018
IEEE	10.1109/ICOIN.2018.8343151			Data trustworthiness in IoT	Internet of Things (IoT) is deployed in numerous pervasive application areas, for instance, environment monitoring, energy management, health-care system and industrial automation. Data are streamed from multiple sources and is traversed through intermediate nodes until it arrives at sink node which performs decision-making for critical infrastructures. Malicious or compromised nodes may forge da…	S. Suhail; C. S. Hong; M. A. Lodhi; F. Zafar; A. Khan; F. Bashir	2018
IEEE	i			Interactive and Automated Debugging for Big Data Analytics	An abundance of data in many disciplines of science, engineering, national security, health care, and business has led to the emerging field of Big Data Analytics that run in a cloud computing environment. To process massive quantities of data in the cloud, developers leverage Data-Intensive Scalable Computing (DISC) systems such as Google's MapReduce, Hadoop, and Spark. Currently, developers do …	M. A. Gulzar	2018
WoS	10.1093/jamia/ocy064			The National Sleep Research Resource: towards a sleep data commons	Objective: The gold standard for diagnosing sleep disorders is polysomnography, which generates extensive data about biophysical changes occurring during sleep. We developed the National Sleep Research Resource (NSRR), a comprehensive system for sharing sleep data. The NSRR embodies elements of a data commons aimed at accelerating research to address critical questions about the impact of sleep d…	Zhang, GQ; Cui, LC; Mueller, R; Tao, SQ; Kim, M; Rueschman, M; Mariani, S; Mobley, D; Redline, S	2018
WoS	10.3390/computers7010012			Visualizing the Provenance of Personal Data Using Comics	Personal health data is acquired, processed, stored, and accessed using a variety of different devices, applications, and services. These are often complex and highly connected. Therefore, use or misuse of the data is hard to detect for people, if they are not capable to understand the trace (i.e., the provenance) of that data. We present a visualization technique for personal health data provena…	Schreiber, A; Struminksi, R	2018
PubMed	10.3233/SHTI190832	31483277		Provenance for Biomedical Ontologies with RDF and Git		Stöhr MR, Günther A, Majeed RW.	2019
PubMed	10.1038/s41746-019-0138-5	31388566		The medical AI insurgency: what physicians must know about data to practice with intelligent machines		Miller DD.	2019
PubMed	10.1186/s12911-019-0837-5	31234921		The Generalized Data Model for clinical research		Danese MD, Halperin M, Duryea J, Duryea R.	2019
PubMed	10.3233/SHTI190188	31437890		Clinical Text Mining on FHIR		Daumke P, Heitmann KU, Heckmann S, Martínez-Costa C, Schulz S.	2019
PubMed	10.1093/nar/gkz428	31114876		BEERE: a web server for biomedical entity expansion, ranking and explorations		Yue Z, Willey CD, Hjelmeland AB, Chen JY.	2019
PubMed	10.1016/j.cmpb.2019.02.011	30902247		Polymorph segmentation representation for medical image computing		Pinter C, Lasso A, Fichtinger G.	2019
PubMed	10.1177/1460458217744369	29388495		Veracity in big data: How good is good enough		Reimer AP, Madigan EA.	2019
PubMed	10.2196/13006	30679148		The Connected Intensive Care Unit Patient: Exploratory Analyses and Cohort Discovery From a Critical Care Telemedicine Database		Essay P, Shahin TB, Balkan B, Mosier J, Subbian V.	2019
IEEE	10.1109/IAEAC47372.2019.8997930			Research on Personal Health Data Provenance and Right Confirmation with Smart Contract	Data provenance technology and right confirmation technology have received great attention in recent years, because data exposure and abuse have been a serious problem with the rapid development of smart device and hospital. Based on the traceability and unchangeable properties of blockchain, we propose a model of personal health-related application data provenance and use smart contract to ensur…	J. Gong; S. Lin; J. Li	2019
IEEE	10.1109/VAHC47919.2019.8945033			Comparing ICD-Data Across Countries: A Case for Visualization?	We present our preliminary results of an international survey on the practical adoption and use of the International Classification of Diseases (ICD) from a visualization and visual analytics perspective. The ICD system, in different versions, is globally used for coding morbidity and mortality statistics, however, coding practices vary across countries. Our survey includes questions about hospit…	L. Otero Varela; S. Knudsen; S. Carpendale; C. Eastwood; H. Quan	2019
IEEE	10.1109/JIOT.2019.2939286			Data Provenance for IoT With Light Weight Authentication and Privacy Preservation	The Internet of Things (IoT) engulfs a large number of interconnected heterogeneous devices from a wide range of pervasive application areas including health-care systems, energy management, environmental monitoring, and home and commercial automation. Although IoT is considered an enabling technology for a variety of services, it also raises many security and privacy concerns. This article focus…	M. N. Aman; M. H. Basheer; B. Sikdar	2019
WoS	10.1016/j.cola.2019.04.004			NeuroProv: Provenance data visualisation for neuroimaging analyses	Visualisation underpins the understanding of scientific data both through exploration and explanation of analysed data. Provenance strengthens the understanding of data by showing the process of how a result has been achieved. With the significant increase in data volumes and algorithm complexity, clinical researchers are struggling with information tracking, analysis reproducibility and the veri…	Arshad, B; Munir, K; McClatchey, R; Shamdasani, J; Khan, Z	2019
WoS	10.3745/JIPS.04.0106			Enhanced Security Framework for E-Health Systems using Blockchain	An individual's health data is very sensitive and private. Such data are usually stored on a private or community owned cloud, where access is not restricted to the owners of that cloud. Anyone within the cloud can access this data. This data may not be read only and multiple parties can make to it. Thus, any unauthorized modification of health-related data will lead to incorrect diagnosis and mi…	Kubendiran, M; Singh, S; Sangaiah, AK	2019
PubMed	10.3233/SHTI200380	32570597		Data Provenance Standards and Recommendations for FAIR Data		Jauer ML, Deserno TM.	2020
PubMed	10.1016/j.ijmedinf.2020.104197	32540775		Decentralised provenance for healthcare data		Margheri A, Masi M, Miladi A, Sassone V, Rosenzweig J.	2020
PubMed	10.1109/JBHI.2020.2993072	32396110		A Patient-Centric Health Information Exchange Framework Using Blockchain Technology		Zhuang Y, Sheets LR, Chen YW, Shae ZY, Tsai JJP, Shyu CR.	2020
PubMed	10.1055/s-0039-1701001	31968383		Application Programming Interfaces in Health Care: Findings from a Current-State Sociotechnical Assessment		Dullabh P, Hovey L, Heaney-Huls K, Rajendran N, Wright A, Sittig DF.	2020
IEEE	10.1109/ACCESS.2020.3037474			Secure and Provenance Enhanced Internet of Health Things Framework: A Blockchain Managed Federated Learning Approach	Recent advancements in the Internet of Health Things (IoHT) have ushered in the wide adoption of IoT devices in our daily health management. For IoHT data to be acceptable by stakeholders, applications that incorporate the IoHT must have a provision for data provenance, in addition to the accuracy, security, integrity, and quality of data. To protect the privacy and security of IoHT data, federat…	M. A. Rahman; M. S. Hossain; M. S. Islam; N. A. Alrajeh; G. Muhammad	2020
IEEE	10.1109/CIC50333.2020.00030			What Information is Required for Explainable AI? : A Provenance-based Research Agenda and Future Challenges	Deriving explanations of an Artificial Intelligence-based system's decision making is becoming increasingly essential to address requirements that meet quality standards and operate in a transparent, comprehensive, understandable, and explainable manner. Furthermore, more security issues as well as concerns from human perspectives emerge in describing the explainability properties of AI. A full s…	F. T. Jaigirdar; C. Rudolph; G. Oliver; D. Watts; C. Bain	2020
IEEE	10.1109/ICIoT48696.2020.9089583			A Practical Universal Consortium Blockchain Paradigm for Patient Data Portability on the Cloud Utilizing Delegated Identity Management	This paper presents a blockchain system that exploits the base modular features of the Hyperledger Fabric framework to allow for a new, patient-centric, practical data portability paradigm. The system empowers patients by allowing them to choose the entities they trust in the partially decentralized model, in an attempt to minimize the drawbacks associated with the resultant partial centralizatio…	A. Sabir; N. Fetais	2020
WoS	10.1166/jmihi.2020.3178			Performance and Security Challenges Digital Rights Management (DRM) Approaches Using Fog Computing for Data Provenance: A Survey	Over the past few years, the cloud based storage providers such as Google drive, OneDrive, Box and Dropbox are increasingly being used to store users personal profile based data, which users could share over cloud storage devices. Immediately, the users data leaves the user premises and enters the cloud storage, the user has lost all the control over its data, and even when that data is further s…	Hussain, A; Kiah, MLM; Anuar, NB; Noor, R; Ahmad, M	2020
WoS	10.1055/s-0040-1714393			Enhancing Traceability in Clinical Research Data through a Metadata Framework	Background The clinical research data lifecycle, from data collection to analysis results, functions in silos that restrict traceability. Traceability is a requirement for regulated clinical research studies and an important attribute of nonregulated studies. Current clinical research software tools provide limited metadata traceability capabilities and are unable to query variables across all ph…	Hume, S; Sarnikar, S; Noteboom, C	2020
WoS	10.22215/timreview/1325			Blockchain-enabled Clinical Study Consent Management	Written informed consent (WIC) is required in the context of voluntary participation in a clinical trial. The trial participant gives WIC in accordance with various regulatory requirements. We present a framework concept for a blockchain-based distributed ledger solution, which aims at implementing simple and secure management of WIC documentation, along the entire data value chain from acquiring…	Jung, HH; Pfister, FMJ	2020
WoS	10.1002/cpt.1736			Big Data - How to Realize the Promise	The increasing volume and complexity of data now being captured across multiple settings and devices offers the opportunity to deliver a better characterization of diseases, treatments, and the performance of medicinal products in individual healthcare systems. Such data sources, commonly labeled as big data, are generally large, accumulating rapidly, and incorporate multiple data types and forms…	Cave, A; Brun, NC; Sweeney, F; Rasi, G; Senderovitz, T; Georgescu, A; Rosso, A; Pacurariu, A; Hyvarinen, AH; Garcia, CH; Meulendijks, D; Deforce, D; Flores, G; Candore, G; Ovelgonne, H; Donegan, K; Horan, K; Pinheiro, L; Lehmann, M; Pasmooij, M; Goldammer, M; Nyeland, M; Sajovic, M; Macia, MA; Brun, N; Telonis, P; Alcini, P; Fuglerud, P; Konig, R; Dondera, R; Stroe, R; Kiviniemi, V; Szabone, ZC; …	2020
IEEE	10.1109/ACCESS.2021.3049920			A Blockchain-Based Approach for Drug Traceability in Healthcare Supply Chain	Healthcare supply chains are complex structures spanning across multiple organizational and geographical boundaries, providing critical backbone to services vital for everyday life. The inherent complexity of such systems can introduce impurities including inaccurate information, lack of transparency and limited data provenance. Counterfeit drugs is one consequence of such limitations within exis…	A. Musamih; K. Salah; R. Jayaraman; J. Arshad; M. Debe; Y. Al-Hammadi; S. Ellahham	2021
WoS	10.1055/s-0041-1732423			A Conceptual Framework of Data Readiness: The Contextual Intersection of Quality, Availability, Interoperability, and Provenance	Background Data readiness is a concept often used when referring to health information technology applications in the informatics disciplines, but it is not clearly defined in the literature. To avoid misinterpretations in research and implementation, a formal definition should be developed. Objectives The objective of this research is to provide a conceptual definition and framework for the term…	Douthit, BJ; Del Fiol, G; Staes, CJ; Docherty, SL; Richesson, RL	2021
WoS	10.2196/26230			Smart Decentralization of Personal Health Records with Physician Apps and Helper Agents on Blockchain: Platform Design and Implementation Study	Background: The Health Avatar Platform provides a mobile health environment with interconnected patient Avatars, physician apps, and intelligent agents (termed IoA(3)) for data privacy and participatory medicine; however, its fully decentralized architecture has come at the expense of decentralized data management and data provenance. Objective: The introduction of blockchain and smart contract t…	Kim, HJ; Kim, HH; Ku, H; Yoo, KD; Lee, S; Park, JI; Kim, HJ; Kim, K; Chung, MK; Lee, KH; Kim, JH	2021
WoS	10.1007/s00521-020-05519-w			Blockchain for healthcare data management: opportunities, challenges, and future recommendations	Today's healthcare data management systems are facing key challenges in terms of data transparency, traceability, immutability, audit, data provenance, flexible access, trust, privacy, and security. Also, a large portion of existing healthcare systems leveraged for managing data are centralized that pose potential risks of single point of failures in case of natural disasters. Blockchain is an em…	Yaqoob, I; Salah, K; Jayaraman, R; Al-Hammadi, Y	2021
WoS	10.1109/ACCESS.2021.3089603			appXchain: Application-Level Interoperability for Blockchain Networks	Blockchain technology has the potential to revolutionize industries by offering decentralized, transparent, data provenance, auditable, reliable, and trustworthy features. However, cross-chain interoperability is one of the crucial challenges preventing widespread adoption of blockchain applications. Cross-chain interoperability represents the ability for one blockchain network to interact and sh…	Madine, M; Salah, K; Jayaraman, R; Al-Hammadi, Y; Arshad, J; Yaqoob, I	2021
IEEE	10.1109/IWQOS52092.2021.9521289			BESURE: Blockchain-Based Cloud-Assisted eHealth System with Secure Data Provenance	In this paper, we investigate actual cloud-assisted electronic health (eHealth) systems in terms of security, efficiency, and functionality. Specifically, we propose a password-based subsequent-key-locked encryption mechanism to ensure the confidentiality of outsourced electronic health records (EHRs). We also propose a blockchain-based secure EHR provenance mechanism by designing the data struct…	S. Li; Y. Zhang; C. Xu; N. Cheng; Z. Liu; X. S. Shen	2021
PubMed	10.1177/09622802211027601	34445911		Adjusting for selection bias due to missing data in electronic health records-based research	While electronic health records data provide unique opportunities for research, numerous methodological issues must be considered. Among these, selection bias due to incomplete/missing data has received far less attention than other issues. Unfortunately, standard missing data approaches (e.g. inverse-probability weighting and multiple imputation) generally fail to acknowledge the complex interpl…	Peskoe SB, Arterburn D, Coleman KJ, Herrinton LJ, Daniels MJ, Haneuse S.	2021
PubMed	10.1007/s42979-021-00746-x	34179827		CoviChain: A Blockchain Based Framework for Nonrepudiable Contact Tracing in Healthcare Cyber-Physical Systems During Pandemic Outbreaks	With the world facing the new virus SARS-CoV-2, many countries have introduced instant Internet applications to identify people carrying the infection. Internet-of-Medical-Things (IoMT) have proven useful in collecting medical data as well in tracing an individual carrying the virus. The data collected or traced belongs to an individual and should be revealed to themselves and hospital providers,…	Vangipuram SLT, Mohanty SP, Kougianos E.	2021
PubMed	10.1016/j.annepidem.2021.04.017	33965545		Building the Sierra Leone Ebola Database: organization and characteristics of data systematically collected during 2014-2015 Ebola epidemic	PURPOSE: During the 2014-2016 Ebola outbreak in West Africa, the Sierra Leone Ministry of Health and Sanitation (MoHS), the US Centers for Disease Control and Prevention, and responding partners under the coordination of the National Ebola Response Center (NERC) and the MoHS's Emergency Operation Center (EOC) systematically recorded information from the 117 Call Center system and district alert p…	Agnihotri S, Alpren C, Bangura B, Bennett S, Gorina Y, Harding JD, Hersey S, Kamara AS, Kamara MAM, Klena JD, McLysaght F, Patel N, Presser L, Redd JT, Samba TT, Taylor AK, Vandi MA, Van Heest S.	2021

## Sheet: Merged
Source	DOI	PMID	ISBN	Title	Abstract	Authors	Year
PubMed	10.3233/SHTI200380	32570597		Data Provenance Standards and Recommendations for FAIR Data		Jauer ML, Deserno TM.	2020
PubMed	10.3233/SHTI190832	31483277		Provenance for Biomedical Ontologies with RDF and Git		Stöhr MR, Günther A, Majeed RW.	2019
PubMed	10.1038/s41746-019-0138-5	31388566		The medical AI insurgency: what physicians must know about data to practice with intelligent machines		Miller DD.	2019
PubMed	10.1016/j.ijmedinf.2020.104197	32540775		Decentralised provenance for healthcare data		Margheri A, Masi M, Miladi A, Sassone V, Rosenzweig J.	2020
PubMed	10.1186/s12911-019-0837-5	31234921		The Generalized Data Model for clinical research		Danese MD, Halperin M, Duryea J, Duryea R.	2019
PubMed	10.3233/SHTI190188	31437890		Clinical Text Mining on FHIR		Daumke P, Heitmann KU, Heckmann S, Martínez-Costa C, Schulz S.	2019
PubMed	10.1109/JBHI.2020.2993072	32396110		A Patient-Centric Health Information Exchange Framework Using Blockchain Technology		Zhuang Y, Sheets LR, Chen YW, Shae ZY, Tsai JJP, Shyu CR.	2020
PubMed	10.1093/nar/gkz428	31114876		BEERE: a web server for biomedical entity expansion, ranking and explorations		Yue Z, Willey CD, Hjelmeland AB, Chen JY.	2019
PubMed	10.1016/j.cmpb.2019.02.011	30902247		Polymorph segmentation representation for medical image computing		Pinter C, Lasso A, Fichtinger G.	2019
PubMed	10.1177/1460458217744369	29388495		Veracity in big data: How good is good enough		Reimer AP, Madigan EA.	2019
PubMed	10.12688/f1000research.16015.1	30356367		Long-term preservation of biomedical research data		Navale V, McAuliffe M.	2018
PubMed	10.1002/cpt.650	28182259		Artificial intelligence (AI) systems for interpreting complex medical datasets		Altman RB.	2017
PubMed	10.1055/s-0039-1701001	31968383		Application Programming Interfaces in Health Care: Findings from a Current-State Sociotechnical Assessment		Dullabh P, Hovey L, Heaney-Huls K, Rajendran N, Wright A, Sittig DF.	2020
PubMed	10.1186/s13031-018-0163-z	29785204		Using digital health to enable ethical health research in conflict and other humanitarian settings		Perakslis ED.	2018
PubMed		29854241		ProvCaRe Semantic Provenance Knowledgebase: Evaluating Scientific Reproducibility of Research Studies		Valdez J, Kim M, Rueschman M, Socrates V, Redline S, Sahoo SS.	2018
PubMed		21938335		Key concepts to assess the readiness of data for international research: data quality, lineage and provenance, extraction and processing errors, traceability, and curation. Contribution of the IMIA Primary Health Care Informatics Working Group		de Lusignan S, Liaw ST, Krause P, Curcin V, Vicente MT, Michalakidis G, Agreus L, Leysen P, Shaw N, Mendis K.	2011
PubMed	10.1002/lrh2.10019	31245557		Embedding data provenance into the Learning Health System to facilitate reproducible research		Curcin V.	2016
PubMed	10.1111/cgf.12924	29973745		AVOCADO: Visualization of Workflow-Derived Data Provenance for Reproducible Biomedical Research		Stitz H, Luger S, Streit M, Gehlenborg N.	2016
PubMed		29888084		Application of Data Provenance in Healthcare Analytics Software: Information Visualisation of User Activities		Xu S, Rogers T, Fairweather E, Glenn A, Curran J, Curcin V.	2018
PubMed		29866978		FHIR Healthcare Directories: Adopting Shared Interfaces to Achieve Interoperable Medical Device Data Integration		Tyndall T, Tyndall A.	2018
PubMed	10.2196/13006	30679148		The Connected Intensive Care Unit Patient: Exploratory Analyses and Cohort Discovery From a Critical Care Telemedicine Database		Essay P, Shahin TB, Balkan B, Mosier J, Subbian V.	2019
PubMed		30815159		Applying Blockchain Technology for Health Information Exchange and Persistent Monitoring for Clinical Trials		Zhuang Y, Sheets L, Shae Z, Tsai JJP, Shyu CR.	2018
PubMed	10.1016/j.ijmedinf.2018.10.007	30409340		OpenEHR modeling for genomics in clinical practice		Mascia C, Uva P, Leo S, Zanetti G.	2018
PubMed	10.1109/TVCG.2017.2744479	28866551		BASTet: Shareable and Reproducible Analysis and Visualization of Mass Spectrometry Imaging Data via OpenMSI		Rubel O, Bowen BP.	2018
PubMed	10.1371/journal.pone.0165395	27788220		TCGA Expedition: A Data Acquisition and Management System for TCGA Data		Chandran UR, Medvedeva OP, Barmada MM, Blood PD, Chakka A, Luthra S, Ferreira A, Wong KF, Lee AV, Zhang Z, Budden R, Scott JR, Berndt A, Berg JM, Jacobson RS.	2016
PubMed	10.1016/j.jbi.2016.10.022	27856379		Templates as a method for implementing data provenance in decision support systems		Curcin V, Fairweather E, Danger R, Corrigan D.	2017
PubMed	10.1186/s12859-017-1785-7	28929971		MediSyn: uncertainty-aware visualization of multiple biomedical datasets to support drug treatment selection		He C, Micallef L, Tanoli ZU, Kaski S, Aittokallio T, Jacucci G.	2017
PubMed		28269904		Scientific Reproducibility in Biomedical Research: Provenance Metadata Ontology for Semantic Annotation of Study Description		Sahoo SS, Valdez J, Rueschman M.	2017
PubMed	10.13063/2327-9214.1058	25821838		How the provenance of electronic health record data matters for research: a case example using system mapping		Johnson KE, Kamineni A, Fuller S, Olmstead D, Wernli KJ.	2014
PubMed	10.1016/j.neuroimage.2013.05.094	23727024		Towards structured sharing of raw and derived neuroimaging data across existing resources		Keator DB, Helmer K, Steffener J, Turner JA, Van Erp TG, Gadde S, Ashish N, Burns GA, Nichols BN.	2013
PubMed		28508781		Two Years of tranSMART in a University Hospital for Translational Research and Education		Christoph J, Knell C, Naschberger E, Stürzl M, Maier C, Prokosch HU, Sedlmayr M.	2017
PubMed	10.1155/2015/961526	26539547		Translational Medicine and Patient Safety in Europe: TRANSFoRm--Architecture for the Learning Health System in Europe		Delaney BC, Curcin V, Andreasson A, Arvanitis TN, Bastiaens H, Corrigan D, Ethier JF, Kostopoulou O, Kuchinke W, McGilchrist M, van Royen P, Wagner P.	2015
PubMed	10.1186/2047-2501-3-S1-S7	25870761		A platform for leveraging next generation sequencing for routine microbiology and public health use		Rusu LI, Wyres KL, Reumann M, Queiroz C, Bojovschi A, Conway T, Garg S, Edwards DJ, Hogg G, Holt KE.	2015
PubMed	10.1007/s12021-011-9119-9	21479735		XCEDE: an extensible schema for biomedical data		Gadde S, Aucoin N, Grethe JS, Keator DB, Marcus DS, Pieper S; FBIRN, MBIRN, BIRN-CC.	2012
PubMed		25682654		Using data provenance to manage patient-generated health data		Fountain V.	2014
PubMed	10.1186/1758-2946-4-6	22401035		Improving integrative searching of systems chemical biology data using semantic annotation		Chen B, Ding Y, Wild DJ.	2012
PubMed	10.1109/JBHI.2013.2274518	24240719		Fuzzy reasoning of accident provenance in pervasive healthcare monitoring systems		Wang Y, Hu X.	2013
IEEE	10.1109/JBHI.2020.2993072			A Patient-Centric Health Information Exchange Framework Using Blockchain Technology	Health Information Exchange (HIE) exhibits remarkable benefits for patient care such as improving healthcare quality and expediting coordinated care. The Office of the National Coordinator (ONC) for Health Information Technology is seeking patient-centric HIE designs that shift data ownership from providers to patients. There are multiple barriers to patient-centric HIE in the current system, suc…	Y. Zhuang; L. R. Sheets; Y. -W. Chen; Z. -Y. Shae; J. J. P. Tsai; C. -R. Shyu	2020
IEEE	10.1109/IAEAC47372.2019.8997930			Research on Personal Health Data Provenance and Right Confirmation with Smart Contract	Data provenance technology and right confirmation technology have received great attention in recent years, because data exposure and abuse have been a serious problem with the rapid development of smart device and hospital. Based on the traceability and unchangeable properties of blockchain, we propose a model of personal health-related application data provenance and use smart contract to ensur…	J. Gong; S. Lin; J. Li	2019
IEEE	10.1109/CSCWD.2017.8066700			A method of electronic health data quality assessment: Enabling data provenance	Nowadays, with the rapid development of technology in pervasive healthcare management field, health data shows an explosive growth, with the characters of collaborative, heterogeneous and multi-source, which increase the complexity and difficulty of data assessment. It is critical to ensure health data quality so that effective decisions can be made. In this paper, we propose a method of electron…	Y. Sun; T. Lu; N. Gu	2017
IEEE	10.1109/i-Society18435.2011.5978521			Managing and mapping data lineage for business intelligence and analytics applications in health care	The data delivery architectures in most enterprises are complex and under documented. When a Healthcare manager looks at a report, they want to know exactly what each element or technical expression on a report means, where the values shown originate from and how often they are getting updated. We propose a tool framework that includes: a meta-data repository for each step in the data delivery ar…	M. Azarm; F. Nargesian; L. Peyton	2011
IEEE	10.1109/IIHMSP.2010.130			Privacy by Data Provenance with Digital Watermarking - A Proof-of-Concept Implementation for Medical Services with Electronic Health Records	Security is one of the biggest concerns about Cloud Computing. Most issues are related to security problems faced by cloud providers, who have to ensure that their infrastructure is properly secure and client data are protected, and by the customers, who must ensure proper security measures have been taken by the provider in order to protect their personal data. When you move your information int…	J. Tharaud; S. Wohlgemuth; I. Echizen; N. Sonehara; G. MÃ¼ller; P. Lafourcade	2010
IEEE	10.1109/ACCESS.2017.2730843			MeDShare: Trust-Less Medical Data Sharing Among Cloud Service Providers via Blockchain	The dissemination of patients' medical records results in diverse risks to patients' privacy as malicious activities on these records cause severe damage to the reputation, finances, and so on of all parties related directly or indirectly to the data. Current methods to effectively manage and protect medical records have been proved to be insufficient. In this paper, we propose MeDShare, a system…	Q. Xia; E. B. Sifah; K. O. Asamoah; J. Gao; X. Du; M. Guizani	2017
IEEE	10.1109/JBHI.2013.2274518			Fuzzy Reasoning of Accident Provenance in Pervasive Healthcare Monitoring Systems	In pervasive healthcare monitoring environments, data provenance, as one metadata, can help people analyze the reasons for medical accidents that are generated by complex events. This reasoning processing often encounters inaccurate time and irreversible reasoning problems. How to solve the uncertain process and fuzzy transformation time presents many challenges to the study of data provenance. I…	Y. Wang; X. Hu	2013
IEEE	10.1109/TIFS.2014.2357998			Securing First-Hop Data Provenance for Bodyworn Devices Using Wireless Link Fingerprints	Wireless bodyworn sensing devices are fast becoming popular for fitness, sports training, and personalized healthcare applications. Securing data generated by these devices is essential if they are to be integrated into the current health infrastructure and employed in medical applications. In this paper, we propose a mechanism to secure the data provenance for these devices by exploiting spatio-…	S. T. Ali; V. Sivaraman; D. Ostry; G. Tsudik; S. Jha	2014
IEEE	10.1109/ACCESS.2020.3037474			Secure and Provenance Enhanced Internet of Health Things Framework: A Blockchain Managed Federated Learning Approach	Recent advancements in the Internet of Health Things (IoHT) have ushered in the wide adoption of IoT devices in our daily health management. For IoHT data to be acceptable by stakeholders, applications that incorporate the IoHT must have a provision for data provenance, in addition to the accuracy, security, integrity, and quality of data. To protect the privacy and security of IoHT data, federat…	M. A. Rahman; M. S. Hossain; M. S. Islam; N. A. Alrajeh; G. Muhammad	2020
IEEE	10.1109/VAHC47919.2019.8945033			Comparing ICD-Data Across Countries: A Case for Visualization?	We present our preliminary results of an international survey on the practical adoption and use of the International Classification of Diseases (ICD) from a visualization and visual analytics perspective. The ICD system, in different versions, is globally used for coding morbidity and mortality statistics, however, coding practices vary across countries. Our survey includes questions about hospit…	L. Otero Varela; S. Knudsen; S. Carpendale; C. Eastwood; H. Quan	2019
IEEE	10.4108/icst.pervasivehealth.2015.260251			Modeling evidence-based medicine applications with provenance data in pathways	Clinical Pathway Management Systems have emerged as promising methods and tools in clinical care automation as analogous to workflow management tools in business process management. Nevertheless, they are not fully appropriate yet to model and express the complex and non-deterministic clinical phenomena in which clinicians are interested. In this paper, our overall goal is to contribute to the au…	U. Yildiz; K. Belhajjame; D. Grigori	2015
IEEE	10.1109/ICOMET.2018.8346374			Data provenance in Wireless Sensor Networks (WSNs): A review	Wireless Sensor Networks (WSNs) has been an active area of research since last two decades. A wireless sensor network is consisting of huge number of small, inexpensive and resource constrained devices called sensing nodes. These sensor nodes are densely deployed to measure a given physical phenomenon. Currently, there exist enormous applications of WSNs in various domains, such as health care (e…	A. M. Brohi; Y. A. Malkani; M. S. Chandio	2018
IEEE	10.1109/JIOT.2019.2939286			Data Provenance for IoT With Light Weight Authentication and Privacy Preservation	The Internet of Things (IoT) engulfs a large number of interconnected heterogeneous devices from a wide range of pervasive application areas including health-care systems, energy management, environmental monitoring, and home and commercial automation. Although IoT is considered an enabling technology for a variety of services, it also raises many security and privacy concerns. This article focus…	M. N. Aman; M. H. Basheer; B. Sikdar	2019
IEEE	10.1109/CHASE.2016.79			Addressing Provenance Issues in Big Data Genome Wide Association Studies (GWAS)	Effective genome wide association studies (GWAS) presents new Big Data challenges for health researchers: data processing delays, data provenance and efficient real-time visualization. This paper presents two recent open source initiatives that, used together, aim at solving these issues. First, an introduction to GWAS is presented followed by a description of the issues faced by the bioinformati…	D. Lauzon; B. Kanzki; V. Dupuy; A. April; M. S. Phillips; J. Tremblay; P. Hamet	2016
IEEE	10.1109/WAINA.2018.00175			Data Provenance in the Internet of Things	There is a need to create a trusted and secure IoT environment to share information, create knowledge and perform digital transactions. Trustworthy data collection, mining and fusion is vital for the successful widespread acceptance of IoT applications. This requires not only accurate, secure, and precise data collection; but also provisioning of data provenance throughout the whole life-cycle of…	M. Elkhodr; B. Alsinglawi; M. Alshehri	2018
IEEE	10.1109/TVCG.2017.2744479			BASTet: Shareable and Reproducible Analysis and Visualization of Mass Spectrometry Imaging Data via OpenMSI	Mass spectrometry imaging (MSI) is a transformative imaging method that supports the untargeted, quantitative measurement of the chemical composition and spatial heterogeneity of complex samples with broad applications in life sciences, bioenergy, and health. While MSI data can be routinely collected, its broad application is currently limited by the lack of easily accessible analysis methods tha…	O. RÃ¼bel; B. P. Bowen	2018
IEEE	10.1109/CSCWD.2016.7566048			Access control management with provenance in healthcare environments	Provenance, describes how a data item came to be its current state. A Directed Acyclic Graph, nature of the provenance poses challenges to access control models and querying languages. Access control policies are needed to protect the security of data provenance. In this paper, we apply proposed notions of regular expression for provenance as the structure of a provenance graph is very large. We …	T. Ma; H. Wang; J. Cao; J. Yong; Y. Zhao	2016
IEEE	10.1109/COMSNETS.2013.6465599			Provenance framework for mHealth	Mobile health technologies allow patients to collect their health information outside the hospital and share this information with others. But how can data consumers know whether to trust the sensor-collected and human-entered data they receive? Data consumers might be able to verify the accuracy and authenticity of the data if they have information about its origin and about changes made to it, …	A. Prasad; R. Peterson; S. Mare; J. Sorber; K. Paul; D. Kotz	2013
IEEE	10.1109/IEMBS.2010.5627838			Regulatory compliance requirements for an open source electronic image trial management system	There is a global need for software to manage imaging based clinical trials to speed basic research and drug development. Such a system must comply with regulatory requirements. The U.S. Food and Drug Administration (FDA) has regulations regarding software development process controls and data provenance tracking. A key unanswered problem is the identification of which data changes are significan…	C. Rhodes; S. Moore; K. Clark; D. Maffitt; J. Perry; T. Handzel; F. Prior	2010
IEEE	10.1109/CIC50333.2020.00030			What Information is Required for Explainable AI? : A Provenance-based Research Agenda and Future Challenges	Deriving explanations of an Artificial Intelligence-based system's decision making is becoming increasingly essential to address requirements that meet quality standards and operate in a transparent, comprehensive, understandable, and explainable manner. Furthermore, more security issues as well as concerns from human perspectives emerge in describing the explainability properties of AI. A full s…	F. T. Jaigirdar; C. Rudolph; G. Oliver; D. Watts; C. Bain	2020
IEEE	10.1109/ICOIN.2018.8343151			Data trustworthiness in IoT	Internet of Things (IoT) is deployed in numerous pervasive application areas, for instance, environment monitoring, energy management, health-care system and industrial automation. Data are streamed from multiple sources and is traversed through intermediate nodes until it arrives at sink node which performs decision-making for critical infrastructures. Malicious or compromised nodes may forge da…	S. Suhail; C. S. Hong; M. A. Lodhi; F. Zafar; A. Khan; F. Bashir	2018
IEEE	10.1109/IPDPSW.2014.65			Exploring Large Scale Receptor-Ligand Pairs in Molecular Docking Workflows in HPC Clouds	Computer-aided drug design techniques are important assets in pharmaceutical industry because of their support for research and development of new drugs. Molecular docking (MD) predicts specific compound's binding modes within the active site of target proteins. Since MD is a time-consuming process, existing approaches reduce the number of receptors or ligands in docking by evaluating only small …	K. Ocana; S. Benza; D. De Oliveira; J. Dias; M. Mattoso	2014
IEEE				Interactive and Automated Debugging for Big Data Analytics	An abundance of data in many disciplines of science, engineering, national security, health care, and business has led to the emerging field of Big Data Analytics that run in a cloud computing environment. To process massive quantities of data in the cloud, developers leverage Data-Intensive Scalable Computing (DISC) systems such as Google's MapReduce, Hadoop, and Spark. Currently, developers do …	M. A. Gulzar	2018
IEEE	10.1109/SOSE.2013.53			Personalised Provenance Reasoning Models and Risk Assessment in Business Systems: A Case Study	As modern information systems become increasingly business- and safety-critical, it is extremely important to improve both the trust that a user places in a system and their understanding of the risks associated with making a decision. This paper presents the STRAPP framework, a generic framework that supports both of these goals through the use of personalised provenance reasoning engines and st…	P. Townend; D. Webster; C. C. Venters; V. Dimitrova; K. Djemame; L. Lau; J. Xu; S. Fores; V. Viduto; C. Dibsdale; N. Taylor; J. Austin; J. Mcavoy; S. Hobson	2013
IEEE	10.1109/eScience.2011.27			A Provenance Approach to Trace Scientific Experiments on a Grid Infrastructure	Large experiments on distributed infrastructures become increasingly complex to manage, in particular to trace all computations that gave origin to a piece of data or an event such as an error. The work presented in this paper describes the design and implementation of an architecture to support experiment provenance and its deployment in the concrete case of a particular e-infrastructure for bio…	A. Benabdelkader; M. Santcroos; S. Madougou; A. H. C. van Kampen; S. D. Olabarriaga	2011
IEEE	10.1109/TrustCom.2016.0307			Aggregated Signatures for Chaining: A Secure Provenance Scheme	With the explosion of information in daily life, determining the trustworthiness of data has become inevitable. As data from different sources can be used in critical applications such as health-care and military for decision making, data provenance plays an important role to gauge the trustworthiness of data. Although, lots of research has been conducted out on provenance generation, provenance …	I. Ahmed; A. Khan; M. S. Khan; M. Ahmed	2016
IEEE	10.1109/ACCESS.2021.3049920			A Blockchain-Based Approach for Drug Traceability in Healthcare Supply Chain	Healthcare supply chains are complex structures spanning across multiple organizational and geographical boundaries, providing critical backbone to services vital for everyday life. The inherent complexity of such systems can introduce impurities including inaccurate information, lack of transparency and limited data provenance. Counterfeit drugs is one consequence of such limitations within exis…	A. Musamih; K. Salah; R. Jayaraman; J. Arshad; M. Debe; Y. Al-Hammadi; S. Ellahham	2021
IEEE	10.1109/ICIoT48696.2020.9089583			A Practical Universal Consortium Blockchain Paradigm for Patient Data Portability on the Cloud Utilizing Delegated Identity Management	This paper presents a blockchain system that exploits the base modular features of the Hyperledger Fabric framework to allow for a new, patient-centric, practical data portability paradigm. The system empowers patients by allowing them to choose the entities they trust in the partially decentralized model, in an attempt to minimize the drawbacks associated with the resultant partial centralizatio…	A. Sabir; N. Fetais	2020
IEEE	10.1109/BIBM.2014.6999367			The first eNanoMapper prototype: A substance database to support safe-by-design	The EU-funded eNanoMapper project proposes a computational infrastructure for toxicological data management of engineered nanomaterials (ENMs) based on open standards, ontologies and an interoperable design to enable a more effective, integrated approach to European research in nanotechnology. eNanoMapper's goal is to support the collaborative safety assessment for ENMs by creating a modular, ext…	N. Jeliazkova; P. Doganis; B. Fadeel; R. GrafstrÃ¶m; J. Hastings; V. Jeliazkov; P. Kohonen; C. R. Munteanu; H. Sarimveis; B. Smeets; G. Tsiliki; D. Vorgrimmler; E. Willighagen	2014
IEEE	10.1147/JRD.2016.2584798			Design of the MCAW compute service for food safety bioinformatics	The techniques of microbe community genome sequencing as applied to environmental samplesâ€”metagenomicsâ€”offer powerful insight into microbial community structure and ecology that can affect food safety decisions for public health security. In this paper, the design and characteristics of a new informatics service, the Metagenomics Computation and Analytics Workbench (MCAW), are presented and i…	S. B. Edlund; K. L. Beck; N. Haiminen; L. P. Parida; D. B. Storey; B. C. Weimer; J. H. Kaufman; D. D. Chambliss	2016
IEEE				Cloud Compliance and Privacy Protection	In this tutorial, we will discuss cloud compliance standards including security controls and cloud infrastructure, NIST Cloud Compliance, CSA Cloud Compliance and Data Protection. Next we will review PCI DSS Cloud Computing Guidelines. We will also discuss Privacy Protection in Cloud and Big Data including CSA Top Ten Big Data Security and Privacy Challenges and US-EU Safe Harbor Framework.	L. Cloud Strategy Partners	2014
IEEE	10.1109/PERCOMW.2016.7457124			A changing landscape: Securing the Internet of Things (IoT): Keynote talk	Summary form only given. First part of this talk will discuss how the community is converging towards the IoT vision having worked in wireless sensor networking and Machine-2-Machine (M2M) communication. This will follow a general discussion of security challenges in IoT. Finally I will discuss some results from an ongoing project on security of bodyworn devices. Wireless bodyworn sensing devices…	S. Jha	2016
WoS	10.1166/jmihi.2020.3178			Performance and Security Challenges Digital Rights Management (DRM) Approaches Using Fog Computing for Data Provenance: A Survey	Over the past few years, the cloud based storage providers such as Google drive, OneDrive, Box and Dropbox are increasingly being used to store users personal profile based data, which users could share over cloud storage devices. Immediately, the users data leaves the user premises and enters the cloud storage, the user has lost all the control over its data, and even when that data is further s…	Hussain, A; Kiah, MLM; Anuar, NB; Noor, R; Ahmad, M	2020
WoS	10.1055/s-0040-1714393			Enhancing Traceability in Clinical Research Data through a Metadata Framework	Background The clinical research data lifecycle, from data collection to analysis results, functions in silos that restrict traceability. Traceability is a requirement for regulated clinical research studies and an important attribute of nonregulated studies. Current clinical research software tools provide limited metadata traceability capabilities and are unable to query variables across all ph…	Hume, S; Sarnikar, S; Noteboom, C	2020
WoS	10.1016/j.ijmedinf.2020.104197			Decentralised provenance for healthcare data	Objective: The creation and exchange of patients' Electronic Healthcare Records have developed significantly in the last decade. Patients' records are however distributed in data silos across multiple healthcare facilities, posing technical and clinical challenges that may endanger patients' safety. Current healthcare sharing systems ensure interoperability of patients' records across facilities,…	Margheri, A; Masi, M; Miladi, A; Sassone, V; Rosenzweig, J	2020
WoS	10.1109/JBHI.2020.2993072			A Patient-Centric Health Information Exchange Framework Using Blockchain Technology	Health Information Exchange (HIE) exhibits remarkable benefits for patient care such as improving healthcare quality and expediting coordinated care. The Office of the National Coordinator (ONC) for Health Information Technology is seeking patient-centric HIE designs that shift data ownership from providers to patients. There are multiple barriers to patient-centric HIE in the current system, suc…	Zhuang, Y; Sheets, LR; Chen, YW; Shae, ZY; Tsai, JJP; Shyu, CR	2020
WoS	10.22215/timreview/1325			Blockchain-enabled Clinical Study Consent Management	Written informed consent (WIC) is required in the context of voluntary participation in a clinical trial. The trial participant gives WIC in accordance with various regulatory requirements. We present a framework concept for a blockchain-based distributed ledger solution, which aims at implementing simple and secure management of WIC documentation, along the entire data value chain from acquiring…	Jung, HH; Pfister, FMJ	2020
WoS	10.1002/cpt.1736			Big Data - How to Realize the Promise	The increasing volume and complexity of data now being captured across multiple settings and devices offers the opportunity to deliver a better characterization of diseases, treatments, and the performance of medicinal products in individual healthcare systems. Such data sources, commonly labeled as big data, are generally large, accumulating rapidly, and incorporate multiple data types and forms…	Cave, A; Brun, NC; Sweeney, F; Rasi, G; Senderovitz, T; Georgescu, A; Rosso, A; Pacurariu, A; Hyvarinen, AH; Garcia, CH; Meulendijks, D; Deforce, D; Flores, G; Candore, G; Ovelgonne, H; Donegan, K; Horan, K; Pinheiro, L; Lehmann, M; Pasmooij, M; Goldammer, M; Nyeland, M; Sajovic, M; Macia, MA; Brun, N; Telonis, P; Alcini, P; Fuglerud, P; Konig, R; Dondera, R; Stroe, R; Kiviniemi, V; Szabone, ZC; …	2020
WoS	10.1109/ACCESS.2020.3037474			Secure and Provenance Enhanced Internet of Health Things Framework: A Blockchain Managed Federated Learning Approach	Recent advancements in the Internet of Health Things (IoHT) have ushered in the wide adoption of IoT devices in our daily health management. For IoHT data to be acceptable by stakeholders, applications that incorporate the IoHT must have a provision for data provenance, in addition to the accuracy, security, integrity, and quality of data. To protect the privacy and security of IoHT data, federat…	Rahman, MA; Hossain, MS; Islam, MS; Alrajeh, NA; Muhammad, G	2020
WoS	10.1055/s-0039-1701001			Application Programming Interfaces in Health Care: Findings from a Current-State Sociotechnical Assessment	Objective Interest in application programming interfaces (APIs) is increasing as key stakeholders look for technical solutions to interoperability challenges. We explored three thematic areas to assess the current state of API use for data access and exchange in health care: (1) API use cases and standards; (2) challenges and facilitators for read and write capabilities; and (3) outlook for devel…	Dullabh, P; Hovey, L; Heaney-Huls, K; Rajendran, N; Wright, A; Sittig, DF	2020
WoS	10.1109/JIOT.2019.2939286			Data Provenance for IoT With Light Weight Authentication and Privacy Preservation	The Internet of Things (IoT) engulfs a large number of interconnected heterogeneous devices from a wide range of pervasive application areas including health-care systems, energy management, environmental monitoring, and home and commercial automation. Although IoT is considered an enabling technology for a variety of services, it also raises many security and privacy concerns. This article focus…	Aman, MN; Basheer, MH; Sikdar, B	2019
WoS	10.1177/1460458217744369			Veracity in big data: How good is good enough	Veracity, one of the five V's used to describe big data, has received attention when it comes to using electronic medical record data for research purposes. In this perspective article, we discuss the idea of data veracity and associated concepts as it relates to the use of electronic medical record data and administrative data in research. We discuss the idea that electronic medical record data …	Reimer, AP; Madigan, EA	2019
WoS	10.1093/nar/gkz428			BEERE: a web server for biomedical entity expansion, ranking and explorations	BEERE (Biomedical Entity Expansion, Ranking and Explorations) is a new web-based data analysis tool to help biomedical researchers characterize any input list of genes/proteins, biomedical terms or their combinations, i.e. 'biomedical entities', in the context of existing literature. Specifically, BEERE first aims to help users examine the credibility of known entity-to-entity associative or sema…	Yue, ZL; Willey, CD; Hjelmeland, AB; Chen, JY	2019
WoS	10.1038/s41746-019-0138-5			The medical AI insurgency: what physicians must know about data to practice with intelligent machines	Machine learning (ML) and its parent technology trend, artificial intelligence (AI), are deriving novel insights from ever larger and more complex datasets. Efficient and accurate AI analytics require fastidious data science-the careful curating of knowledge representations in databases, decomposition of data matrices to reduce dimensionality, and preprocessing of datasets to mitigate the confoun…	Miller, DD	2019
WoS	10.1186/s12911-019-0837-5			The Generalized Data Model for clinical research	BackgroundMost healthcare data sources store information within their own unique schemas, making reliable and reproducible research challenging. Consequently, researchers have adopted various data models to improve the efficiency of research. Transforming and loading data into these models is a labor-intensive process that can alter the semantics of the original data. Therefore, we created a data…	Danese, MD; Halperin, M; Duryea, J; Duryea, R	2019
WoS	10.1016/j.cola.2019.04.004			NeuroProv: Provenance data visualisation for neuroimaging analyses	Visualisation underpins the understanding of scientific data both through exploration and explanation of analysed data. Provenance strengthens the understanding of data by showing the process of how a result has been achieved. With the significant increase in data volumes and algorithm complexity, clinical researchers are struggling with information tracking, analysis reproducibility and the veri…	Arshad, B; Munir, K; McClatchey, R; Shamdasani, J; Khan, Z	2019
WoS	10.3745/JIPS.04.0106			Enhanced Security Framework for E-Health Systems using Blockchain	An individual's health data is very sensitive and private. Such data are usually stored on a private or community owned cloud, where access is not restricted to the owners of that cloud. Anyone within the cloud can access this data. This data may not be read only and multiple parties can make to it. Thus, any unauthorized modification of health-related data will lead to incorrect diagnosis and mi…	Kubendiran, M; Singh, S; Sangaiah, AK	2019
WoS	10.1016/j.cmpb.2019.02.011			Polymorph segmentation representation for medical image computing	Background and objective: Segmentation is a ubiquitous operation in medical image computing. Various data representations can describe segmentation results, such as labelmap volumes or surface models. Conversions between them are often required, which typically include complex data processing steps. We identified four challenges related to managing multiple representations: conversion method sele…	Pinter, C; Lasso, A; Fichtinger, G	2019
WoS	10.2196/13006			The Connected Intensive Care Unit Patient: Exploratory Analyses and Cohort Discovery From a Critical Care Telemedicine Database	Background: Many intensive care units (ICUs) utilize telemedicine in response to an expanding critical care patient population, off-hours coverage, and intensivist shortages, particularly in rural facilities. Advances in digital health technologies, among other reasons, have led to the integration of active, well-networked critical care telemedicine (tele-ICU) systems across the United States, wh…	Essay, P; Shahin, TB; Balkan, B; Mosier, J; Subbian, V	2019
WoS	10.1016/j.ijmedinf.2018.10.007			OpenEHR modeling for genomics in clinical practice	Purpose: The increasing usage of high throughput sequencing in personalized medicine brings new challenges to the realm of healthcare informatics. Patient records need to accommodate data of unprecedented size and complexity as well as keep track of their production process. In this work we present a solution for integrating genomic data into electronic health records via openEHR archetypes. Meth…	Mascia, C; Uva, P; Leo, S; Zanetti, G	2018
WoS	10.1093/jamia/ocy064			The National Sleep Research Resource: towards a sleep data commons	Objective: The gold standard for diagnosing sleep disorders is polysomnography, which generates extensive data about biophysical changes occurring during sleep. We developed the National Sleep Research Resource (NSRR), a comprehensive system for sharing sleep data. The NSRR embodies elements of a data commons aimed at accelerating research to address critical questions about the impact of sleep d…	Zhang, GQ; Cui, LC; Mueller, R; Tao, SQ; Kim, M; Rueschman, M; Mariani, S; Mobley, D; Redline, S	2018
WoS	10.1186/s13031-018-0163-z			Using digital health to enable ethical health research in conflict and other humanitarian settings	Conducting research in a humanitarian setting requires quantifiable quality measures to ensure ethical study conduct. Digital health technologies are proven to improve research study quality and efficacy via automated data collection, improvement of data reliability, fidelity and resilience and by improved data provenance and traceability. Additionally, digital health methodologies can improve pa…	Perakslis, ED	2018
WoS	10.3390/computers7010012			Visualizing the Provenance of Personal Data Using Comics	Personal health data is acquired, processed, stored, and accessed using a variety of different devices, applications, and services. These are often complex and highly connected. Therefore, use or misuse of the data is hard to detect for people, if they are not capable to understand the trace (i.e., the provenance) of that data. We present a visualization technique for personal health data provena…	Schreiber, A; Struminksi, R	2018
WoS	10.1109/TVCG.2017.2744479			BASTet: Shareable and reproducible analysis and visualization of mass spectrometry imaging data via OpenMSl	Mass spectrometry imaging (MSI) is a transtormative imaging method that supports the untargeted, quantitative measurement of the chemical composition and spatial heterogeneity of complex samples with broad applications in life sciences, bioenergy, and health. While MSI data can be routinely collected, its broad application is currently limited by the lack of easily accessible analysis methods tha…	Rubel, O; Bowen, BP	2018
WoS	10.1515/itit-2016-0031			Opinion paper: Data provenance challenges in biomedical research	In this opinion paper we provide an overview of some challenges concerning data provenance in biomedical research. We reflect current literature and depict some examples of existing implicit or explicit provenance aspects in some standard data types in translational research. Furthermore, we assess the need of further data provenance standardization in biomedical informatics. Basic data provenanc…	Baum, B; Bauer, CR; Franke, T; Kusch, H; Parciak, M; Rottmann, T; Umbach, N; Sax, U	2017
WoS	10.1002/cpt.650			Artificial intelligence (AI) systems for interpreting complex medical datasets	Advances in machine intelligence have created powerful capabilities in algorithms that find hidden patterns in data, classify objects based on their measured characteristics, and associate similar patients/diseases/drugs based on common features. However, artificial intelligence (AI) applications in medical data have several technical challenges: complex and heterogeneous datasets, noisy medical …	Altman, RB	2017
WoS	10.1002/lrh2.10019			Embedding data provenance into the Learning Health System to facilitate reproducible research	Introduction The learning health system (LHS) community has taken up the challenge of bringing the complex relationship between clinical research and practice into this brave new world. At the heart of the LHS vision is the notion of routine capture, transformation, and dissemination of data and knowledge, with various use cases, such as clinical studies, quality improvement initiatives, and deci…	Curcin, V	2017
WoS	10.1186/s12859-017-1785-7			MediSyn: uncertainty-aware visualization of multiple biomedical datasets to support drug treatment selection	Background: Dispersed biomedical databases limit user exploration to generate structured knowledge. Linked Data unifies data structures and makes the dispersed data easy to search across resources, but it lacks supporting human cognition to achieve insights. In addition, potential errors in the data are difficult to detect in their free formats. Devising a visualization that synthesizes multiple …	He, C; Micallef, L; Tanoli, ZUR; Kaski, S; Aittokallio, T; Jacucci, G	2017
WoS	10.1109/ACCESS.2017.2730843			MeDShare: Trust-Less Medical Data Sharing Among Cloud Service Providers via Blockchain	The dissemination of patients' medical records results in diverse risks to patients' privacy as malicious activities on these records cause severe damage to the reputation, finances, and so on of all parties related directly or indirectly to the data. Current methods to effectively manage and protect medical records have been proved to be insufficient. In this paper, we propose MeDShare, a system…	Xia, Q; Sifah, EB; Asamoah, KO; Gao, JB; Du, XJ; Guizani, M	2017
WoS	10.1016/j.jbi.2016.10.022			Templates as a method for implementing data provenance in decision support systems	Decision support systems are used as a method of promoting consistent guideline-based diagnosis supporting clinical reasoning at point of care. However, despite the availability of numerous commercial products, the wider acceptance of these systems has been hampered by concerns about diagnostic performance and a perceived lack of transparency in the process of generating clinical recommendations.…	Curcin, V; Fairweather, E; Danger, R; Corrigan, D	2017
WoS	10.1371/journal.pone.0165395			TCGA Expedition: A Data Acquisition and Management System for TCGA Data	Background The Cancer Genome Atlas Project (TCGA) is a National Cancer Institute effort to profile at least 500 cases of 20 different tumor types using genomic platforms and to make these data, both raw and processed, available to all researchers. TCGA data are currently over 1.2 Petabyte in size and include whole genome sequence (WGS), whole exome sequence, methylation, RNA expression, proteomic…	Chandran, UR; Medvedeva, OP; Barmada, MM; Blood, PD; Chakka, A; Luthra, S; Ferreira, A; Wong, KF; Lee, AV; Zhang, Z; Budden, R; Scott, JR; Berndt, A; Berg, JM; Jacobson, RS	2016
WoS	10.1147/JRD.2016.2584798			Design of the MCAW compute service for food safety bioinformatics	The techniques of microbe community genome sequencing as applied to environmental samples-metagenomics-offer powerful insight into microbial community structure and ecology that can affect food safety decisions for public health security. In this paper, the design and characteristics of a new informatics service, the Metagenomics Computation and Analytics Workbench (MCAW), are presented and illus…	Edlund, SB; Beck, KL; Haiminen, N; Parida, LP; Storey, DB; Weimer, BC; Kaufman, JH; Chambliss, DD	2016
WoS	10.1111/cgf.12924			AVOCADO: Visualization of Workflow-Derived Data Provenance for Reproducible Biomedical Research	A major challenge in data-driven biomedical research lies in the collection and representation of data provenance information to ensure that findings are reproducibile. In order to communicate and reproduce multi-step analysis workflows executed on datasets that contain data for dozens or hundreds of samples, it is crucial to be able to visualize the provenance graph at different levels of aggreg…	Stitz, H; Luger, S; Streit, M; Gehlenborg, N	2016
WoS	10.1186/2047-2501-3-S1-S7			A platform for leveraging next generation sequencing for routine microbiology and public health use	Even with the advent of next-generation sequencing (NGS) technologies which have revolutionised the field of bacterial genomics in recent years, a major barrier still exists to the implementation of NGS for routine microbiological use (in public health and clinical microbiology laboratories). Such routine use would make a big difference to investigations of pathogen transmission and prevention/co…	Rusu, LI; Wyres, KL; Reumann, M; Queiroz, C; Bojovschi, A; Conway, T; Garg, S; Edwards, DJ; Hogg, G; Holt, KE	2015
WoS	10.1093/bjsw/bcv047			Barriers and Solutions to Linking and Using Health and Social Care Data in Scotland	Integration of health and social care will require integrated data to drive service evaluation, design, joint working and research. We describe the results of a Scottish meeting of key stakeholders in this area. Potential uses for linked data included understanding client populations, mapping trajectories of dependency, identifying at risk groups, predicting required capacity for future service p…	Atherton, IM; Lynch, E; Williams, AJ; Witham, MD	2015
WoS	10.1155/2015/961526			Translational Medicine and Patient Safety in Europe: TRANSFoRm-Architecture for the Learning Health System in Europe	The Learning Health System (LHS) describes linking routine healthcare systems directly with both research translation and knowledge translation as an extension of the evidence-based medicine paradigm, taking advantage of the ubiquitous use of electronic health record (EHR) systems. TRANSFoRm is an EU FP7 project that seeks to develop an infrastructure for the LHS in European primary care. Methods…	Delaney, BC; Curcin, V; Andreasson, A; Arvanitis, TN; Bastiaens, H; Corrigan, D; Ethier, JF; Kostopoulou, O; Kuchinke, W; McGilchrist, M; van Royen, P; Wagner, P	2015
WoS	10.1109/TIFS.2014.2357998			Securing First-Hop Data Provenance for Bodyworn Devices Using Wireless Link Fingerprints	Wireless bodyworn sensing devices are fast becoming popular for fitness, sports training, and personalized healthcare applications. Securing data generated by these devices is essential if they are to be integrated into the current health infrastructure and employed in medical applications. In this paper, we propose a mechanism to secure the data provenance for these devices by exploiting spatio-…	Ali, ST; Sivaraman, V; Ostry, D; Tsudik, G; Jha, S	2014
WoS	10.1016/j.neuroimage.2013.05.094			Towards structured sharing of raw and derived neuroimaging data across existing resources	Data sharing efforts increasingly contribute to the acceleration of scientific discovery. Neuroimaging data is accumulating in distributed domain-specific databases and there is currently no integrated access mechanism nor an accepted format for the critically important meta-data that is necessary for making use of the combined, available neuroimaging data. In this manuscript, we present work fro…	Keator, DB; Helmer, K; Steffener, J; Turner, JA; Van Erp, TGM; Gadde, S; Ashish, N; Burns, GA; Nichols, BN	2013
WoS	10.1109/JBHI.2013.2274518			Fuzzy Reasoning of Accident Provenance in Pervasive Healthcare Monitoring Systems	In pervasive healthcare monitoring environments, data provenance, as one metadata, can help people analyze the reasons for medical accidents that are generated by complex events. This reasoning processing often encounters inaccurate time and irreversible reasoning problems. How to solve the uncertain process and fuzzy transformation time presents many challenges to the study of data provenance. I…	Wang, YL; Hu, XH	2013
WoS	10.1186/1758-2946-4-6			Improving integrative searching of systems chemical biology data using semantic annotation	Background: Systems chemical biology and chemogenomics are considered critical, integrative disciplines in modern biomedical research, but require data mining of large, integrated, heterogeneous datasets from chemistry and biology. We previously developed an RDF-based resource called Chem2Bio2RDF that enabled querying of such data using the SPARQL query language. Whilst this work has proved usefu…	Chen, B; Ding, Y; Wild, DJ	2012
WoS	10.1007/s12021-011-9119-9			XCEDE: An Extensible Schema for Biomedical Data	The XCEDE (XML-based Clinical and Experimental Data Exchange) XML schema, developed by members of the BIRN (Biomedical Informatics Research Network), provides an extensive metadata hierarchy for storing, describing and documenting the data generated by scientific studies. Currently at version 2.0, the XCEDE schema serves as a specification for the exchange of scientific data between databases, an…	Gadde, S; Aucoin, N; Grethe, JS; Keator, DB; Marcus, DS; Pieper, S	2012
WoS	10.1109/ACCESS.2021.3049920			A Blockchain-Based Approach for Drug Traceability in Healthcare Supply Chain	Healthcare supply chains are complex structures spanning across multiple organizational and geographical boundaries, providing critical backbone to services vital for everyday life. The inherent complexity of such systems can introduce impurities including inaccurate information, lack of transparency and limited data provenance. Counterfeit drugs is one consequence of such limitations within exis…	Musamih, A; Salah, K; Jayaraman, R; Arshad, J; Debe, M; Al-Hammadi, Y; Ellahham, S	2021
WoS	10.1055/s-0041-1732423			A Conceptual Framework of Data Readiness: The Contextual Intersection of Quality, Availability, Interoperability, and Provenance	Background Data readiness is a concept often used when referring to health information technology applications in the informatics disciplines, but it is not clearly defined in the literature. To avoid misinterpretations in research and implementation, a formal definition should be developed. Objectives The objective of this research is to provide a conceptual definition and framework for the term…	Douthit, BJ; Del Fiol, G; Staes, CJ; Docherty, SL; Richesson, RL	2021
WoS	10.2196/26230			Smart Decentralization of Personal Health Records with Physician Apps and Helper Agents on Blockchain: Platform Design and Implementation Study	Background: The Health Avatar Platform provides a mobile health environment with interconnected patient Avatars, physician apps, and intelligent agents (termed IoA(3)) for data privacy and participatory medicine; however, its fully decentralized architecture has come at the expense of decentralized data management and data provenance. Objective: The introduction of blockchain and smart contract t…	Kim, HJ; Kim, HH; Ku, H; Yoo, KD; Lee, S; Park, JI; Kim, HJ; Kim, K; Chung, MK; Lee, KH; Kim, JH	2021
WoS	10.1007/s00521-020-05519-w			Blockchain for healthcare data management: opportunities, challenges, and future recommendations	Today's healthcare data management systems are facing key challenges in terms of data transparency, traceability, immutability, audit, data provenance, flexible access, trust, privacy, and security. Also, a large portion of existing healthcare systems leveraged for managing data are centralized that pose potential risks of single point of failures in case of natural disasters. Blockchain is an em…	Yaqoob, I; Salah, K; Jayaraman, R; Al-Hammadi, Y	2021
WoS	10.1109/ACCESS.2021.3089603			appXchain: Application-Level Interoperability for Blockchain Networks	Blockchain technology has the potential to revolutionize industries by offering decentralized, transparent, data provenance, auditable, reliable, and trustworthy features. However, cross-chain interoperability is one of the crucial challenges preventing widespread adoption of blockchain applications. Cross-chain interoperability represents the ability for one blockchain network to interact and sh…	Madine, M; Salah, K; Jayaraman, R; Al-Hammadi, Y; Arshad, J; Yaqoob, I	2021
IEEE	10.1109/IWQOS52092.2021.9521289			BESURE: Blockchain-Based Cloud-Assisted eHealth System with Secure Data Provenance	In this paper, we investigate actual cloud-assisted electronic health (eHealth) systems in terms of security, efficiency, and functionality. Specifically, we propose a password-based subsequent-key-locked encryption mechanism to ensure the confidentiality of outsourced electronic health records (EHRs). We also propose a blockchain-based secure EHR provenance mechanism by designing the data struct…	S. Li; Y. Zhang; C. Xu; N. Cheng; Z. Liu; X. S. Shen	2021
IEEE	10.1109/ACCESS.2021.3049920			A Blockchain-Based Approach for Drug Traceability in Healthcare Supply Chain	Healthcare supply chains are complex structures spanning across multiple organizational and geographical boundaries, providing critical backbone to services vital for everyday life. The inherent complexity of such systems can introduce impurities including inaccurate information, lack of transparency and limited data provenance. Counterfeit drugs is one consequence of such limitations within exis…	A. Musamih; K. Salah; R. Jayaraman; J. Arshad; M. Debe; Y. Al-Hammadi; S. Ellahham	2021
IEEE	10.1109/ACCESS.2021.3089603			appXchain: Application-Level Interoperability for Blockchain Networks	Blockchain technology has the potential to revolutionize industries by offering decentralized, transparent, data provenance, auditable, reliable, and trustworthy features. However, cross-chain interoperability is one of the crucial challenges preventing widespread adoption of blockchain applications. Cross-chain interoperability represents the ability for one blockchain network to interact and sh…	M. Madine; K. Salah; R. Jayaraman; Y. Al-Hammadi; J. Arshad; I. Yaqoob	2021
PubMed	10.1177/09622802211027601	34445911		Adjusting for selection bias due to missing data in electronic health records-based research	While electronic health records data provide unique opportunities for research, numerous methodological issues must be considered. Among these, selection bias due to incomplete/missing data has received far less attention than other issues. Unfortunately, standard missing data approaches (e.g. inverse-probability weighting and multiple imputation) generally fail to acknowledge the complex interpl…	Peskoe SB, Arterburn D, Coleman KJ, Herrinton LJ, Daniels MJ, Haneuse S.	2021
PubMed	10.1055/s-0041-1732423	34289504		A Conceptual Framework of Data Readiness: The Contextual Intersection of Quality, Availability, Interoperability, and Provenance	BACKGROUND: Data readiness is a concept often used when referring to health information technology applications in the informatics disciplines, but it is not clearly defined in the literature. To avoid misinterpretations in research and implementation, a formal definition should be developed. OBJECTIVES: The objective of this research is to provide a conceptual definition and framework for the te…	Douthit BJ, Del Fiol G, Staes CJ, Docherty SL, Richesson RL.	2021
PubMed	10.2196/26230	34096877		Smart Decentralization of Personal Health Records with Physician Apps and Helper Agents on Blockchain: Platform Design and Implementation Study	BACKGROUND: The Health Avatar Platform provides a mobile health environment with interconnected patient Avatars, physician apps, and intelligent agents (termed IoA3) for data privacy and participatory medicine; however, its fully decentralized architecture has come at the expense of decentralized data management and data provenance. OBJECTIVE: The introduction of blockchain and smart contract tec…	Kim HJ, Kim HH, Ku H, Yoo KD, Lee S, Park JI, Kim HJ, Kim K, Chung MK, Lee KH, Kim JH.	2021
PubMed	10.1007/s42979-021-00746-x	34179827		CoviChain: A Blockchain Based Framework for Nonrepudiable Contact Tracing in Healthcare Cyber-Physical Systems During Pandemic Outbreaks	With the world facing the new virus SARS-CoV-2, many countries have introduced instant Internet applications to identify people carrying the infection. Internet-of-Medical-Things (IoMT) have proven useful in collecting medical data as well in tracing an individual carrying the virus. The data collected or traced belongs to an individual and should be revealed to themselves and hospital providers,…	Vangipuram SLT, Mohanty SP, Kougianos E.	2021
PubMed	10.1016/j.annepidem.2021.04.017	33965545		Building the Sierra Leone Ebola Database: organization and characteristics of data systematically collected during 2014-2015 Ebola epidemic	PURPOSE: During the 2014-2016 Ebola outbreak in West Africa, the Sierra Leone Ministry of Health and Sanitation (MoHS), the US Centers for Disease Control and Prevention, and responding partners under the coordination of the National Ebola Response Center (NERC) and the MoHS's Emergency Operation Center (EOC) systematically recorded information from the 117 Call Center system and district alert p…	Agnihotri S, Alpren C, Bangura B, Bennett S, Gorina Y, Harding JD, Hersey S, Kamara AS, Kamara MAM, Klena JD, McLysaght F, Patel N, Presser L, Redd JT, Samba TT, Taylor AK, Vandi MA, Van Heest S.	2021

## Sheet: PubMed
PMID	Title	Authors	Citation	First Author	Journal/Book	Publication Year	Create Date	PMCID	NIHMS ID	DOI
32570597	Data Provenance Standards and Recommendations for FAIR Data	Jauer ML, Deserno TM.	Stud Health Technol Inform. 2020 Jun 16;270:1237-1238. doi: 10.3233/SHTI200380.	Jauer ML	Stud Health Technol Inform	2020	2020-06-24			10.3233/SHTI200380
31483277	Provenance for Biomedical Ontologies with RDF and Git	Stöhr MR, Günther A, Majeed RW.	Stud Health Technol Inform. 2019 Sep 3;267:230-237. doi: 10.3233/SHTI190832.	Stöhr MR	Stud Health Technol Inform	2019	2019-09-05			10.3233/SHTI190832
31388566	The medical AI insurgency: what physicians must know about data to practice with intelligent machines	Miller DD.	NPJ Digit Med. 2019 Jun 28;2:62. doi: 10.1038/s41746-019-0138-5. eCollection 2019.	Miller DD	NPJ Digit Med	2019	2019-08-08	PMC6599029		10.1038/s41746-019-0138-5
32540775	Decentralised provenance for healthcare data	Margheri A, Masi M, Miladi A, Sassone V, Rosenzweig J.	Int J Med Inform. 2020 Sep;141:104197. doi: 10.1016/j.ijmedinf.2020.104197. Epub 2020 Jun 8.	Margheri A	Int J Med Inform	2020	2020-06-17			10.1016/j.ijmedinf.2020.104197
31234921	The Generalized Data Model for clinical research	Danese MD, Halperin M, Duryea J, Duryea R.	BMC Med Inform Decis Mak. 2019 Jun 24;19(1):117. doi: 10.1186/s12911-019-0837-5.	Danese MD	BMC Med Inform Decis Mak	2019	2019-06-26	PMC6591926		10.1186/s12911-019-0837-5
31437890	Clinical Text Mining on FHIR	Daumke P, Heitmann KU, Heckmann S, Martínez-Costa C, Schulz S.	Stud Health Technol Inform. 2019 Aug 21;264:83-87. doi: 10.3233/SHTI190188.	Daumke P	Stud Health Technol Inform	2019	2019-08-24			10.3233/SHTI190188
32396110	A Patient-Centric Health Information Exchange Framework Using Blockchain Technology	Zhuang Y, Sheets LR, Chen YW, Shae ZY, Tsai JJP, Shyu CR.	IEEE J Biomed Health Inform. 2020 Aug;24(8):2169-2176. doi: 10.1109/JBHI.2020.2993072. Epub 2020 May 8.	Zhuang Y	IEEE J Biomed Health Inform	2020	2020-05-13			10.1109/JBHI.2020.2993072
31114876	BEERE: a web server for biomedical entity expansion, ranking and explorations	Yue Z, Willey CD, Hjelmeland AB, Chen JY.	Nucleic Acids Res. 2019 Jul 2;47(W1):W578-W586. doi: 10.1093/nar/gkz428.	Yue Z	Nucleic Acids Res	2019	2019-05-23	PMC6602520		10.1093/nar/gkz428
30902247	Polymorph segmentation representation for medical image computing	Pinter C, Lasso A, Fichtinger G.	Comput Methods Programs Biomed. 2019 Apr;171:19-26. doi: 10.1016/j.cmpb.2019.02.011. Epub 2019 Feb 21.	Pinter C	Comput Methods Programs Biomed	2019	2019-03-24			10.1016/j.cmpb.2019.02.011
29388495	Veracity in big data: How good is good enough	Reimer AP, Madigan EA.	Health Informatics J. 2019 Dec;25(4):1290-1298. doi: 10.1177/1460458217744369. Epub 2018 Feb 1.	Reimer AP	Health Informatics J	2019	2018-02-02			10.1177/1460458217744369
30356367	Long-term preservation of biomedical research data	Navale V, McAuliffe M.	F1000Res. 2018 Aug 29;7:1353. doi: 10.12688/f1000research.16015.1. eCollection 2018.	Navale V	F1000Res	2018	2018-10-26	PMC6144948		10.12688/f1000research.16015.1
28182259	Artificial intelligence (AI) systems for interpreting complex medical datasets	Altman RB.	Clin Pharmacol Ther. 2017 May;101(5):585-586. doi: 10.1002/cpt.650. Epub 2017 Mar 17.	Altman RB	Clin Pharmacol Ther	2017	2017-02-10			10.1002/cpt.650
31968383	Application Programming Interfaces in Health Care: Findings from a Current-State Sociotechnical Assessment	Dullabh P, Hovey L, Heaney-Huls K, Rajendran N, Wright A, Sittig DF.	Appl Clin Inform. 2020 Jan;11(1):59-69. doi: 10.1055/s-0039-1701001. Epub 2020 Jan 22.	Dullabh P	Appl Clin Inform	2020	2020-01-23	PMC6976305		10.1055/s-0039-1701001
29785204	Using digital health to enable ethical health research in conflict and other humanitarian settings	Perakslis ED.	Confl Health. 2018 May 14;12:23. doi: 10.1186/s13031-018-0163-z. eCollection 2018.	Perakslis ED	Confl Health	2018	2018-05-23	PMC5950196		10.1186/s13031-018-0163-z
29854241	ProvCaRe Semantic Provenance Knowledgebase: Evaluating Scientific Reproducibility of Research Studies	Valdez J, Kim M, Rueschman M, Socrates V, Redline S, Sahoo SS.	AMIA Annu Symp Proc. 2018 Apr 16;2017:1705-1714. eCollection 2017.	Valdez J	AMIA Annu Symp Proc	2018	2018-06-02	PMC5977728
21938335	Key concepts to assess the readiness of data for international research: data quality, lineage and provenance, extraction and processing errors, traceability, and curation. Contribution of the IMIA Primary Health Care Informatics Working Group	de Lusignan S, Liaw ST, Krause P, Curcin V, Vicente MT, Michalakidis G, Agreus L, Leysen P, Shaw N, Mendis K.	Yearb Med Inform. 2011;6:112-20.	de Lusignan S	Yearb Med Inform	2011	2011-09-23
31245557	Embedding data provenance into the Learning Health System to facilitate reproducible research	Curcin V.	Learn Health Syst. 2016 Dec 27;1(2):e10019. doi: 10.1002/lrh2.10019. eCollection 2017 Apr.	Curcin V	Learn Health Syst	2016	2019-06-28	PMC6516719		10.1002/lrh2.10019
29973745	AVOCADO: Visualization of Workflow-Derived Data Provenance for Reproducible Biomedical Research	Stitz H, Luger S, Streit M, Gehlenborg N.	Comput Graph Forum. 2016 Jun;35(3):481-490. doi: 10.1111/cgf.12924. Epub 2016 Jul 4.	Stitz H	Comput Graph Forum	2016	2018-07-06	PMC6027754	NIHMS835059	10.1111/cgf.12924
29888084	Application of Data Provenance in Healthcare Analytics Software: Information Visualisation of User Activities	Xu S, Rogers T, Fairweather E, Glenn A, Curran J, Curcin V.	AMIA Jt Summits Transl Sci Proc. 2018 May 18;2017:263-272. eCollection 2018.	Xu S	AMIA Jt Summits Transl Sci Proc	2018	2018-06-12	PMC5961786
29866978	FHIR Healthcare Directories: Adopting Shared Interfaces to Achieve Interoperable Medical Device Data Integration	Tyndall T, Tyndall A.	Stud Health Technol Inform. 2018;249:181-184.	Tyndall T	Stud Health Technol Inform	2018	2018-06-06
30679148	The Connected Intensive Care Unit Patient: Exploratory Analyses and Cohort Discovery From a Critical Care Telemedicine Database	Essay P, Shahin TB, Balkan B, Mosier J, Subbian V.	JMIR Med Inform. 2019 Jan 24;7(1):e13006. doi: 10.2196/13006.	Essay P	JMIR Med Inform	2019	2019-01-26	PMC6365875		10.2196/13006
30815159	Applying Blockchain Technology for Health Information Exchange and Persistent Monitoring for Clinical Trials	Zhuang Y, Sheets L, Shae Z, Tsai JJP, Shyu CR.	AMIA Annu Symp Proc. 2018 Dec 5;2018:1167-1175. eCollection 2018.	Zhuang Y	AMIA Annu Symp Proc	2018	2019-03-01	PMC6371378
30409340	OpenEHR modeling for genomics in clinical practice	Mascia C, Uva P, Leo S, Zanetti G.	Int J Med Inform. 2018 Dec;120:147-156. doi: 10.1016/j.ijmedinf.2018.10.007. Epub 2018 Oct 17.	Mascia C	Int J Med Inform	2018	2018-11-10			10.1016/j.ijmedinf.2018.10.007
28866551	BASTet: Shareable and Reproducible Analysis and Visualization of Mass Spectrometry Imaging Data via OpenMSI	Rubel O, Bowen BP.	IEEE Trans Vis Comput Graph. 2018 Jan;24(1):1025-1035. doi: 10.1109/TVCG.2017.2744479. Epub 2017 Aug 29.	Rubel O	IEEE Trans Vis Comput Graph	2018	2017-09-04			10.1109/TVCG.2017.2744479
27788220	TCGA Expedition: A Data Acquisition and Management System for TCGA Data	Chandran UR, Medvedeva OP, Barmada MM, Blood PD, Chakka A, Luthra S, Ferreira A, Wong KF, Lee AV, Zhang Z, Budden R, Scott JR, Berndt A, Berg JM, Jacobson RS.	PLoS One. 2016 Oct 27;11(10):e0165395. doi: 10.1371/journal.pone.0165395. eCollection 2016.	Chandran UR	PLoS One	2016	2016-10-28	PMC5082933		10.1371/journal.pone.0165395
27856379	Templates as a method for implementing data provenance in decision support systems	Curcin V, Fairweather E, Danger R, Corrigan D.	J Biomed Inform. 2017 Jan;65:1-21. doi: 10.1016/j.jbi.2016.10.022. Epub 2016 Nov 14.	Curcin V	J Biomed Inform	2017	2016-11-19			10.1016/j.jbi.2016.10.022
28929971	MediSyn: uncertainty-aware visualization of multiple biomedical datasets to support drug treatment selection	He C, Micallef L, Tanoli ZU, Kaski S, Aittokallio T, Jacucci G.	BMC Bioinformatics. 2017 Sep 13;18(Suppl 10):393. doi: 10.1186/s12859-017-1785-7.	He C	BMC Bioinformatics	2017	2017-09-21	PMC5606218		10.1186/s12859-017-1785-7
28269904	Scientific Reproducibility in Biomedical Research: Provenance Metadata Ontology for Semantic Annotation of Study Description	Sahoo SS, Valdez J, Rueschman M.	AMIA Annu Symp Proc. 2017 Feb 10;2016:1070-1079. eCollection 2016.	Sahoo SS	AMIA Annu Symp Proc	2017	2017-03-09	PMC5333253
25821838	How the provenance of electronic health record data matters for research: a case example using system mapping	Johnson KE, Kamineni A, Fuller S, Olmstead D, Wernli KJ.	EGEMS (Wash DC). 2014 Apr 16;2(1):1058. doi: 10.13063/2327-9214.1058. eCollection 2014.	Johnson KE	EGEMS (Wash DC)	2014	2015-03-31	PMC4371416	NIHMS672356	10.13063/2327-9214.1058
23727024	Towards structured sharing of raw and derived neuroimaging data across existing resources	Keator DB, Helmer K, Steffener J, Turner JA, Van Erp TG, Gadde S, Ashish N, Burns GA, Nichols BN.	Neuroimage. 2013 Nov 15;82:647-61. doi: 10.1016/j.neuroimage.2013.05.094. Epub 2013 May 30.	Keator DB	Neuroimage	2013	2013-06-04	PMC4028152	NIHMS487278	10.1016/j.neuroimage.2013.05.094
28508781	Two Years of tranSMART in a University Hospital for Translational Research and Education	Christoph J, Knell C, Naschberger E, Stürzl M, Maier C, Prokosch HU, Sedlmayr M.	Stud Health Technol Inform. 2017;236:70-79.	Christoph J	Stud Health Technol Inform	2017	2017-05-17
26539547	Translational Medicine and Patient Safety in Europe: TRANSFoRm--Architecture for the Learning Health System in Europe	Delaney BC, Curcin V, Andreasson A, Arvanitis TN, Bastiaens H, Corrigan D, Ethier JF, Kostopoulou O, Kuchinke W, McGilchrist M, van Royen P, Wagner P.	Biomed Res Int. 2015;2015:961526. doi: 10.1155/2015/961526. Epub 2015 Oct 11.	Delaney BC	Biomed Res Int	2015	2015-11-06	PMC4619923		10.1155/2015/961526
25870761	A platform for leveraging next generation sequencing for routine microbiology and public health use	Rusu LI, Wyres KL, Reumann M, Queiroz C, Bojovschi A, Conway T, Garg S, Edwards DJ, Hogg G, Holt KE.	Health Inf Sci Syst. 2015 Feb 24;3(Suppl 1 HISA Big Data in Biomedicine and Healthcare 2013 Con):S7. doi: 10.1186/2047-2501-3-S1-S7. eCollection 2015.	Rusu LI	Health Inf Sci Syst	2015	2015-04-15	PMC4383055		10.1186/2047-2501-3-S1-S7
21479735	XCEDE: an extensible schema for biomedical data	Gadde S, Aucoin N, Grethe JS, Keator DB, Marcus DS, Pieper S; FBIRN, MBIRN, BIRN-CC.	Neuroinformatics. 2012 Jan;10(1):19-32. doi: 10.1007/s12021-011-9119-9.	Gadde S	Neuroinformatics	2012	2011-04-12	PMC3836560	NIHMS524947	10.1007/s12021-011-9119-9
25682654	Using data provenance to manage patient-generated health data	Fountain V.	J AHIMA. 2014 Nov-Dec;85(11):28-30.	Fountain V	J AHIMA	2014	2015-02-17
22401035	Improving integrative searching of systems chemical biology data using semantic annotation	Chen B, Ding Y, Wild DJ.	J Cheminform. 2012 Mar 8;4(1):6. doi: 10.1186/1758-2946-4-6.	Chen B	J Cheminform	2012	2012-03-10	PMC3320537		10.1186/1758-2946-4-6
24240719	Fuzzy reasoning of accident provenance in pervasive healthcare monitoring systems	Wang Y, Hu X.	IEEE J Biomed Health Inform. 2013 Nov;17(6):1015-22. doi: 10.1109/JBHI.2013.2274518.	Wang Y	IEEE J Biomed Health Inform	2013	2013-11-19			10.1109/JBHI.2013.2274518
34445911	Adjusting for selection bias due to missing data in electronic health records-based research	Peskoe SB, Arterburn D, Coleman KJ, Herrinton LJ, Daniels MJ, Haneuse S.	Stat Methods Med Res. 2021 Aug 26:9622802211027601. doi: 10.1177/09622802211027601. Online ahead of print.	Peskoe SB	Stat Methods Med Res	2021	2021-08-27			10.1177/09622802211027601
34289504	A Conceptual Framework of Data Readiness: The Contextual Intersection of Quality, Availability, Interoperability, and Provenance	Douthit BJ, Del Fiol G, Staes CJ, Docherty SL, Richesson RL.	Appl Clin Inform. 2021 May;12(3):675-685. doi: 10.1055/s-0041-1732423. Epub 2021 Jul 21.	Douthit BJ	Appl Clin Inform	2021	2021-07-21	PMC8294946		10.1055/s-0041-1732423
34096877	Smart Decentralization of Personal Health Records with Physician Apps and Helper Agents on Blockchain: Platform Design and Implementation Study	Kim HJ, Kim HH, Ku H, Yoo KD, Lee S, Park JI, Kim HJ, Kim K, Chung MK, Lee KH, Kim JH.	JMIR Med Inform. 2021 Jun 7;9(6):e26230. doi: 10.2196/26230.	Kim HJ	JMIR Med Inform	2021	2021-06-07	PMC8218219		10.2196/26230
34179827	CoviChain: A Blockchain Based Framework for Nonrepudiable Contact Tracing in Healthcare Cyber-Physical Systems During Pandemic Outbreaks	Vangipuram SLT, Mohanty SP, Kougianos E.	SN Comput Sci. 2021;2(5):346. doi: 10.1007/s42979-021-00746-x. Epub 2021 Jun 20.	Vangipuram SLT	SN Comput Sci	2021	2021-06-28	PMC8214843		10.1007/s42979-021-00746-x
33965545	Building the Sierra Leone Ebola Database: organization and characteristics of data systematically collected during 2014-2015 Ebola epidemic	Agnihotri S, Alpren C, Bangura B, Bennett S, Gorina Y, Harding JD, Hersey S, Kamara AS, Kamara MAM, Klena JD, McLysaght F, Patel N, Presser L, Redd JT, Samba TT, Taylor AK, Vandi MA, Van Heest S.	Ann Epidemiol. 2021 Aug;60:35-44. doi: 10.1016/j.annepidem.2021.04.017. Epub 2021 May 6.	Agnihotri S	Ann Epidemiol	2021	2021-05-09			10.1016/j.annepidem.2021.04.017

## Sheet: IEEE
Document Title	Authors	Author Affiliations	Publication Title	Date Added To Xplore	Publication Year	Volume	Issue	Start Page	End Page	Abstract	ISSN	ISBNs	DOI	Funding Information	PDF Link	Author Keywords	IEEE Terms	INSPEC Controlled Terms	INSPEC Non-Controlled Terms	Mesh_Terms	Article Citation Count	Patent Citation Count	Reference Count	License	Online Date	Issue Date	Meeting Date	Publisher	Document Identifier
A Patient-Centric Health Information Exchange Framework Using Blockchain Technology	Y. Zhuang; L. R. Sheets; Y. -W. Chen; Z. -Y. Shae; J. J. P. Tsai; C. -R. Shyu	Institute for Data Science and Informatics, University of Missouri, Columbia, MO, USA; Institute for Data Science & Informatics, Health Management & Informatics Department, Missouri Telehealth Network, and School of Medicine, University of Missouri, Columbia, MO, USA; Artificial Intelligence Research Lab, Asia University, Taichung, Taiwan; Artificial Intelligence Research Lab, Asia University, Ta…	IEEE Journal of Biomedical and Health Informatics	2020-08-05	2020	24	8	2169	2176	Health Information Exchange (HIE) exhibits remarkable benefits for patient care such as improving healthcare quality and expediting coordinated care. The Office of the National Coordinator (ONC) for Health Information Technology is seeking patient-centric HIE designs that shift data ownership from providers to patients. There are multiple barriers to patient-centric HIE in the current system, suc…	2168-2208		10.1109/JBHI.2020.2993072	University of Missouri; Ministry of Science and Technology;	https://ieeexplore.ieee.org/stamp/stamp.jsp?arnumber=9090282	Blockchain;data segmentation;electronic health records (EHR);health information exchange (HIE);patient-centric;smart contract	Medical services;Informatics;Contracts;Data models;Data privacy;Information exchange	cryptography;data privacy;electronic health records;health care;patient care	patient care;healthcare quality;health information technology;patient-centric HIE designs;data ownership;data inconsistency;multiple healthcare facilities;distributed ledger technology;data security;data provenance;health records;data segmentation;patient-centric health information exchange framework;blockchain technology;Office of the National Coordinator;ONC;privacy concerns;smart contract feat…				48	CCBY	2020-05-08			IEEE	IEEE Journals
Research on Personal Health Data Provenance and Right Confirmation with Smart Contract	J. Gong; S. Lin; J. Li	Beijing University of Technology,School of Software Engineering; Beijing University of Technology,School of Software Engineering; Beijing University of Technology,School of Software Engineering	2019 IEEE 4th Advanced Information Technology, Electronic and Automation Control Conference (IAEAC)	2020-02-13	2019	1		1211	1216	Data provenance technology and right confirmation technology have received great attention in recent years, because data exposure and abuse have been a serious problem with the rapid development of smart device and hospital. Based on the traceability and unchangeable properties of blockchain, we propose a model of personal health-related application data provenance and use smart contract to ensur…	2381-0947	978-1-7281-1907-6	10.1109/IAEAC47372.2019.8997930		https://ieeexplore.ieee.org/stamp/stamp.jsp?arnumber=8997930	Data provenance;personal health data;smart contract	Contracts;Metadata;Hospitals	health care;medical information systems;security of data	personal health data provenance;smart contract;data provenance technology;data exposure;data abuse;smart device;hospital;traceability;personal health-related application data provenance;right confirmation technology				14		2020-02-13			IEEE	IEEE Conferences
A method of electronic health data quality assessment: Enabling data provenance	Y. Sun; T. Lu; N. Gu	Department of Computer Science and Technology East China Normal University Shanghai 200062, China; School of Computer Science Fudan University Shanghai 201203, China; School of Computer Science Fudan University Shanghai 201203, China	2017 IEEE 21st International Conference on Computer Supported Cooperative Work in Design (CSCWD)	2017-10-16	2017			233	238	Nowadays, with the rapid development of technology in pervasive healthcare management field, health data shows an explosive growth, with the characters of collaborative, heterogeneous and multi-source, which increase the complexity and difficulty of data assessment. It is critical to ensure health data quality so that effective decisions can be made. In this paper, we propose a method of electron…		978-1-5090-6199-0	10.1109/CSCWD.2017.8066700		https://ieeexplore.ieee.org/stamp/stamp.jsp?arnumber=8066700	Healthcare;data quality;data provenance;collaborative interaction	Medical services;Data models;Process control;Quality assessment;Collaboration;Analytical models;Electrocardiography	data analysis;electronic health records;health care	electronic health data quality assessment;pervasive healthcare management field;current health data condition;health data analysis;data assessment framework;data processing;data provenance;health data condition				22		2017-10-16			IEEE	IEEE Conferences
Managing and mapping data lineage for business intelligence and analytics applications in health care	M. Azarm; F. Nargesian; L. Peyton	School of Information Technology and Engineering, University of Ottawa, Canada; School of Information Technology and Engineering, University of Ottawa, Canada; School of Information Technology and Engineering, University of Ottawa, Canada	International Conference on Information Society (i-Society 2011)	2011-08-08	2011			120	126	The data delivery architectures in most enterprises are complex and under documented. When a Healthcare manager looks at a report, they want to know exactly what each element or technical expression on a report means, where the values shown originate from and how often they are getting updated. We propose a tool framework that includes: a meta-data repository for each step in the data delivery ar…		978-0-9564263-8-3	10.1109/i-Society18435.2011.5978521		https://ieeexplore.ieee.org/stamp/stamp.jsp?arnumber=5978521	data lineage;meta-data;business analytics;enterprise reporting	Educational institutions;Layout;Load modeling;Transforms	competitive intelligence;health care;information retrieval;Internet;medical administrative data processing;medical computing;meta data;organisational aspects	data lineage mapping;business intelligence;health care;data delivery architecture;meta data repository;Web based interface;data access;prototype implementation				10		2011-08-08			IEEE	IEEE Conferences
Privacy by Data Provenance with Digital Watermarking - A Proof-of-Concept Implementation for Medical Services with Electronic Health Records	J. Tharaud; S. Wohlgemuth; I. Echizen; N. Sonehara; G. MÃ¼ller; P. Lafourcade	Nat. Inst. of Inf., Tokyo, Japan; Nat. Inst. of Inf., Tokyo, Japan; Nat. Inst. of Inf., Tokyo, Japan; Nat. Inst. of Inf., Tokyo, Japan; Univ. of Freiburg, Freiburg, Germany; Unvisersity Joseph Fourier, GiÃ¨res, France	2010 Sixth International Conference on Intelligent Information Hiding and Multimedia Signal Processing	2010-11-15	2010			510	513	Security is one of the biggest concerns about Cloud Computing. Most issues are related to security problems faced by cloud providers, who have to ensure that their infrastructure is properly secure and client data are protected, and by the customers, who must ensure proper security measures have been taken by the provider in order to protect their personal data. When you move your information int…		978-1-4244-8378-5	10.1109/IIHMSP.2010.130		https://ieeexplore.ieee.org/stamp/stamp.jsp?arnumber=5636049	Cloud computing;security;cryptography;mul- timedia;watermarking	Watermarking;Medical services;Cryptography;Protocols;Data privacy;Cloud computing	data privacy;Internet;medical computing;medical information systems;watermarking	data provenance privacy;digital watermarking;proof-of-concept implementation;medical services;electronic health records;cloud computing;cloud providers;client data;security measurement		4		10		2010-11-15			IEEE	IEEE Conferences
MeDShare: Trust-Less Medical Data Sharing Among Cloud Service Providers via Blockchain	Q. Xia; E. B. Sifah; K. O. Asamoah; J. Gao; X. Du; M. Guizani	Center for Cyber Security, University of Electronic Science and Technology of China, Chengdu, China; School of Computer Science and Engineering, University of Electronic Science and Technology of China, Chengdu, China; School of Computer Science and Engineering, University of Electronic Science and Technology of China, Chengdu, China; Center for Digital Health, School of Resource and Environment,…	IEEE Access	2017-08-09	2017	5		14757	14767	The dissemination of patients' medical records results in diverse risks to patients' privacy as malicious activities on these records cause severe damage to the reputation, finances, and so on of all parties related directly or indirectly to the data. Current methods to effectively manage and protect medical records have been proved to be insufficient. In this paper, we propose MeDShare, a system…	2169-3536		10.1109/ACCESS.2017.2730843	Sichuan Province; Fundamental Research Funds for the Central Universities; International Science and Technology Cooperation and Exchange of Sichuan Province; Key Research and Development Projects of High and New Technology Development and Industrialization of Sichuan Province; National Key Project in Cyber Security; National Key Research and Development Program of China;	https://ieeexplore.ieee.org/stamp/stamp.jsp?arnumber=7990130	Access control;blockchain;cloud computing;data sharing;electronic medical records;privacy	Cloud computing;Contracts;Access control;Electronic mail;Monitoring;Public key	authorisation;Big Data;cloud computing;data integrity;data protection;electronic health records	MeDShare;trust-less medical data sharing;cloud service providers;Blockchain;electronic medical records;medical record protection;medical records management;medical big data custodians;data provenance;smart contracts;access control mechanism;data auditing;data privacy risks		117		31		2017-07-24			IEEE	IEEE Journals
Fuzzy Reasoning of Accident Provenance in Pervasive Healthcare Monitoring Systems	Y. Wang; X. Hu	Nanjing University of Science and Technology, Nanjing, China; College of Information Science and Technology, Drexel University, Philadelphia, USA	IEEE Journal of Biomedical and Health Informatics	2013-11-11	2013	17	6	1015	1022	In pervasive healthcare monitoring environments, data provenance, as one metadata, can help people analyze the reasons for medical accidents that are generated by complex events. This reasoning processing often encounters inaccurate time and irreversible reasoning problems. How to solve the uncertain process and fuzzy transformation time presents many challenges to the study of data provenance. I…	2168-2208		10.1109/JBHI.2013.2274518		https://ieeexplore.ieee.org/stamp/stamp.jsp?arnumber=6567940	Fuzzy time automation;life-critical alarm;provenance;reasoning uncertainty	Monitoring;Cognition;Sensors;Medical services;Analytical models;Accidents;Firing	accident prevention;alarm systems;biomedical equipment;fuzzy reasoning;health care;medical computing;meta data;patient care;patient monitoring;ubiquitous computing	lift-critical complex alarms;BFTRN model;real dataset;fuzzy time function;historical information;path possibility distribution;time automation theory;backward reasoning algorithm;backward fuzzy time reasoning net;provenance semantic model;backward derivation model;fuzzy transformation time;uncertain process;irreversible reasoning problem;reasoning processing;complex events;medical accident;metada…	Accidents;Algorithms;Fuzzy Logic;Humans;Monitoring, Physiologic;Uncertainty	1		15		2013-07-24			IEEE	IEEE Journals
Securing First-Hop Data Provenance for Bodyworn Devices Using Wireless Link Fingerprints	S. T. Ali; V. Sivaraman; D. Ostry; G. Tsudik; S. Jha	University of New South Wales, Sydney, NSW, Australia; University of New South Wales, Sydney, NSW, Australia; CSIRO Information and Communication Technology Centre, Marsfield, NSW, Australia; University of California at Irvine, Irvine, CA, USA; University of New South Wales, Sydney, NSW, Australia	IEEE Transactions on Information Forensics and Security	2017-05-19	2014	9	12	2193	2204	Wireless bodyworn sensing devices are fast becoming popular for fitness, sports training, and personalized healthcare applications. Securing data generated by these devices is essential if they are to be integrated into the current health infrastructure and employed in medical applications. In this paper, we propose a mechanism to secure the data provenance for these devices by exploiting spatio-…	1556-6021		10.1109/TIFS.2014.2357998	Australian Research Council Discovery;	https://ieeexplore.ieee.org/stamp/stamp.jsp?arnumber=6898844	Body area networks;data provenance;physical layer security	Wearable sensors;Wireless sensor networks;Wireless communication;Communication system security;Body area networks;Cryptography;Physical layer	body area networks;health care;radio links;telecommunication security;wireless channels	first-hop data provenance;wireless link fingerprints;wireless bodyworn sensing devices;fitness;sports training;personalized healthcare applications;health infrastructure;medical applications;spatio-temporal characteristics;wireless channel;closely matching link fingerprints;data session;security properties;bodyworn sensors;device deployment;energy consumption;body area networks		16		50		2014-09-15			IEEE	IEEE Journals
Secure and Provenance Enhanced Internet of Health Things Framework: A Blockchain Managed Federated Learning Approach	M. A. Rahman; M. S. Hossain; M. S. Islam; N. A. Alrajeh; G. Muhammad	Department of Cyber Security and Forensic Computing, College of Computing and Cyber Sciences, University of Prince Mugrin, Madinah, Saudi Arabia; Department of Software Engineering, College of Computer and Information Sciences, King Saud University, Riyadh, Saudi Arabia; Department of Computing, Goldsmith, University of London, London, U.K.; Department of Biomedical Engineering, College of Applie…	IEEE Access	2020-11-18	2020	8		205071	205087	Recent advancements in the Internet of Health Things (IoHT) have ushered in the wide adoption of IoT devices in our daily health management. For IoHT data to be acceptable by stakeholders, applications that incorporate the IoHT must have a provision for data provenance, in addition to the accuracy, security, integrity, and quality of data. To protect the privacy and security of IoHT data, federat…	2169-3536		10.1109/ACCESS.2020.3037474	Deputyship for Research and Innovation, Ministry of Education, Saudi Arabia for funding through the project number IFKSURG-228;	https://ieeexplore.ieee.org/stamp/stamp.jsp?arnumber=9256355	Blockchain;Internet of Health Things;homomorphic encryption;federated learning;provenance	Data models;Training;Data privacy;Security;Blockchain;Deep learning;Computational modeling	cryptography;data privacy;Internet of Things;learning (artificial intelligence)	blockchain managed federated learning approach;daily health management;data provenance;differential privacy;private IoHT data;FL process;smartphone;edge nodes;federated nodes;high-quality training datasets;FL node;lightweight hybrid FL framework;edge training plan;global models;locally trained models;model training;federated edge node;IoHT-based health management;Internet of Health Things framewo…		1		107	CCBY	2020-11-11			IEEE	IEEE Journals
Comparing ICD-Data Across Countries: A Case for Visualization?	L. Otero Varela; S. Knudsen; S. Carpendale; C. Eastwood; H. Quan	University of Calgary; University of Calgary; University of Calgary; University of Calgary; University of Calgary	2019 IEEE Workshop on Visual Analytics in Healthcare (VAHC)	2019-12-30	2019			60	61	We present our preliminary results of an international survey on the practical adoption and use of the International Classification of Diseases (ICD) from a visualization and visual analytics perspective. The ICD system, in different versions, is globally used for coding morbidity and mortality statistics, however, coding practices vary across countries. Our survey includes questions about hospit…		978-1-7281-2423-0	10.1109/VAHC47919.2019.8945033		https://ieeexplore.ieee.org/stamp/stamp.jsp?arnumber=8945033	Administrative health data;international comparability;ICD;information visualization;data provenance;data collection		data analysis;data visualisation;diseases;health care;medical information systems;pattern classification;statistics	ICD-data;international classification of diseases;visual analytics perspective;ICD system;coding morbidity;mortality statistics;hospital data collection systems;ICD coding specialists;international comparisons;health data;morbidity-data				13		2019-12-30			IEEE	IEEE Conferences
Modeling evidence-based medicine applications with provenance data in pathways	U. Yildiz; K. Belhajjame; D. Grigori	Agency of Health Informatics, Mithatpasa Caddesi No: 3, Sihhiye/Ankara 06100, Turkey; LAMSADE, UniversitÃ© Paris Dauphine, Place du Marchal de Lattre de Tassigny, 75775 Cedex 16, France; LAMSADE, UniversitÃ© Paris Dauphine, Place du Marchal de Lattre de Tassigny, 75775 Cedex 16, France	2015 9th International Conference on Pervasive Computing Technologies for Healthcare (PervasiveHealth)	2015-12-10	2015			337	338	Clinical Pathway Management Systems have emerged as promising methods and tools in clinical care automation as analogous to workflow management tools in business process management. Nevertheless, they are not fully appropriate yet to model and express the complex and non-deterministic clinical phenomena in which clinicians are interested. In this paper, our overall goal is to contribute to the au…	2153-1641	978-1-63190-045-7	10.4108/icst.pervasivehealth.2015.260251		https://ieeexplore.ieee.org/stamp/stamp.jsp?arnumber=7349429	provenance;workflow;ehr;evidence based medicine;pathways	Medical diagnostic imaging;Automation;Genetics;Drugs;Data models;Guidelines	electronic health records;workflow management software	evidence-based medicine application modeling;clinical pathway management systems;clinical care automation;workflow management tools;business process management;nondeterministic clinical phenomena;complex clinical phenomena;clinical pathway automation;data provenance methods;data provenance tools;clinical pathway execution;conceptual modeling process				15		2015-12-10			IEEE	IEEE Conferences
Data provenance in Wireless Sensor Networks (WSNs): A review	A. M. Brohi; Y. A. Malkani; M. S. Chandio	Institute of Mathematics and Computer Science, University of Sindh, Jamshoro; Institute of Mathematics and Computer Science, University of Sindh, Jamshoro; Institute of Mathematics and Computer Science, University of Sindh, Jamshoro	2018 International Conference on Computing, Mathematics and Engineering Technologies (iCoMET)	2018-04-26	2018			1	5	Wireless Sensor Networks (WSNs) has been an active area of research since last two decades. A wireless sensor network is consisting of huge number of small, inexpensive and resource constrained devices called sensing nodes. These sensor nodes are densely deployed to measure a given physical phenomenon. Currently, there exist enormous applications of WSNs in various domains, such as health care (e…		978-1-5386-1370-2	10.1109/ICOMET.2018.8346374		https://ieeexplore.ieee.org/stamp/stamp.jsp?arnumber=8346374	data provenance;wireless sensor network;trustworthiness of data	Wireless sensor networks;Security;Data structures;Mathematics;Sensors;Monitoring;Forgery	data integrity;sensor placement;telecommunication security;wireless sensor networks	state-of-the-art data provenance schemes;wireless sensor network;WSNs;sensor nodes;wireless channel;multi hop ad hoc topology;security threats;trustworthiness				27		2018-04-26			IEEE	IEEE Conferences
Data Provenance for IoT With Light Weight Authentication and Privacy Preservation	M. N. Aman; M. H. Basheer; B. Sikdar	Department of Computer Science, National University of Singapore, Singapore; Department of Computer Science, National University of Singapore, Singapore; Department of Electrical and Computer Engineering, National University of Singapore, Singapore	IEEE Internet of Things Journal	2019-12-11	2019	6	6	10441	10457	The Internet of Things (IoT) engulfs a large number of interconnected heterogeneous devices from a wide range of pervasive application areas including health-care systems, energy management, environmental monitoring, and home and commercial automation. Although IoT is considered an enabling technology for a variety of services, it also raises many security and privacy concerns. This article focus…	2327-4662		10.1109/JIOT.2019.2939286	National Research Foundation Singapore; Singapore Telecommunications Limited;	https://ieeexplore.ieee.org/stamp/stamp.jsp?arnumber=8824089	Authentication;data provenance;Internet of Things (IoT);physically unclonable functions (PUFs);received signal strength indicator (RSSI)	Wireless communication;Communication system security;Wireless sensor networks;Protocols;Internet of Things;Authentication	computer network security;cryptographic protocols;data privacy;Internet of Things;internetworking;wireless channels	data provenance;light weight authentication;privacy preservation;interconnected heterogeneous devices;pervasive application areas;privacy concerns;secure protocols;IoT systems;IoT device;wireless gateway;wireless link fingerprints		5		45	IEEE	2019-09-04			IEEE	IEEE Journals
Addressing Provenance Issues in Big Data Genome Wide Association Studies (GWAS)	D. Lauzon; B. Kanzki; V. Dupuy; A. April; M. S. Phillips; J. Tremblay; P. Hamet	Ecole de Technol. Super., MontrÃ©al, QC, Canada; Ecole de Technol. Super., MontrÃ©al, QC, Canada; Ecole de Technol. Super., MontrÃ©al, QC, Canada; Ecole de Technol. Super., MontrÃ©al, QC, Canada; Centre de Rech. du Centre Hospitalier, Univ. de Montreal, MontrÃ©al, QC, Canada; Centre de Rech. du Centre Hospitalier, Univ. de Montreal, MontrÃ©al, QC, Canada; Centre de Rech. du Centre Hospitalier, Un…	2016 IEEE First International Conference on Connected Health: Applications, Systems and Engineering Technologies (CHASE)	2016-08-18	2016			382	387	Effective genome wide association studies (GWAS) presents new Big Data challenges for health researchers: data processing delays, data provenance and efficient real-time visualization. This paper presents two recent open source initiatives that, used together, aim at solving these issues. First, an introduction to GWAS is presented followed by a description of the issues faced by the bioinformati…		978-1-5090-0943-5	10.1109/CHASE.2016.79		https://ieeexplore.ieee.org/stamp/stamp.jsp?arnumber=7545871	GWAS health systems provenance; Big Data; dbSNP discrepancies; GWAS visualization;open-source	Bioinformatics;Genomics;Big data;Data visualization;Databases;File systems	Big Data;bioinformatics;data visualisation;genetics;health care	provenance issues;big data;genome wide association studies;GWAS;health researchers;data processing delays;data provenance;real-time visualization;open source initiatives;open source project;query engine;QnGene;genetic output analysis tool;GOAT;internal architecture				23		2016-08-18			IEEE	IEEE Conferences
Data Provenance in the Internet of Things	M. Elkhodr; B. Alsinglawi; M. Alshehri	Victoria Univ., Sydney, NSW, Australia; Western Sydney Univ., Sydney, NSW, Australia; Univ. of Technol. Sydney, Sydney, NSW, Australia	2018 32nd International Conference on Advanced Information Networking and Applications Workshops (WAINA)	2018-07-23	2018			727	731	There is a need to create a trusted and secure IoT environment to share information, create knowledge and perform digital transactions. Trustworthy data collection, mining and fusion is vital for the successful widespread acceptance of IoT applications. This requires not only accurate, secure, and precise data collection; but also provisioning of data provenance throughout the whole life-cycle of…		978-1-5386-5395-1	10.1109/WAINA.2018.00175		https://ieeexplore.ieee.org/stamp/stamp.jsp?arnumber=8418160	Data Provenance;Trust;Security;Privacy;Internet of things	Privacy;Medical services;Internet of Things;Sensors;Australia	data integrity;data mining;Internet of Things;security of data;sensor fusion;trusted computing	digital transactions;IoT applications;provenance-based trust management solution;trust relationship;data mining;data fusion;Internet of Things Management Platform;IoT-MP capabilities		5		20		2018-07-23			IEEE	IEEE Conferences
BASTet: Shareable and Reproducible Analysis and Visualization of Mass Spectrometry Imaging Data via OpenMSI	O. RÃ¼bel; B. P. Bowen	Computational Research DivisionLawrence Berkeley National Laboratory (LBNL); Environmental Genomics & Systems Biology DivisionLBNL	IEEE Transactions on Visualization and Computer Graphics	2017-12-04	2018	24	1	1025	1035	Mass spectrometry imaging (MSI) is a transformative imaging method that supports the untargeted, quantitative measurement of the chemical composition and spatial heterogeneity of complex samples with broad applications in life sciences, bioenergy, and health. While MSI data can be routinely collected, its broad application is currently limited by the lack of easily accessible analysis methods tha…	1941-0506		10.1109/TVCG.2017.2744479	Berkeley Lab's Laboratory Directed Research and Development; National Energy Research Scientific Computing Center; Office of Science of the U.S. Department of Energy; Low-Dose Radiation Research of the Office of Science, Office of Biological and Environmental Research, of the U. S. Department of Energy;	https://ieeexplore.ieee.org/stamp/stamp.jsp?arnumber=8017614	Mass spectrometry imaging;Data provenance;Visualization;Data management;Analysis Workflows;Data sharing	Data visualization;Imaging;Data analysis;Mass spectroscopy;Tools;Software;Ions	biomedical MRI;brain;medical image processing	BASTet;shareable analysis;reproducible analysis;mass spectrometry imaging data;transformative imaging method;untargeted measurement;quantitative measurement;chemical composition;spatial heterogeneity;MSI analysis methods;shareable data analysis;reproducible data analysis;integrated data storage;data provenance;OpenMSI mass spectrometry;data products;Berkeley analysis	Database Management Systems;Databases, Factual;Information Dissemination;Mass Spectrometry;Molecular Imaging;User-Computer Interface	1		55	Traditional	2017-08-29			IEEE	IEEE Journals
Access control management with provenance in healthcare environments	T. Ma; H. Wang; J. Cao; J. Yong; Y. Zhao	College of Electronic and Information Engineering, University of Hebei, China; Centre of Applied Informatics, College of Engineering & Science, Victoria University, Melbourne, Australia; School of Engineering and Mathematical Sciences, La Trobe University, Melbourne, Australia; School of Management and Enterprise, Faculty of Business, Education, Law and Arts, University of Southern Queensland, Au…	2016 IEEE 20th International Conference on Computer Supported Cooperative Work in Design (CSCWD)	2016-09-15	2016			545	550	Provenance, describes how a data item came to be its current state. A Directed Acyclic Graph, nature of the provenance poses challenges to access control models and querying languages. Access control policies are needed to protect the security of data provenance. In this paper, we apply proposed notions of regular expression for provenance as the structure of a provenance graph is very large. We …		978-1-5090-1915-1	10.1109/CSCWD.2016.7566048		https://ieeexplore.ieee.org/stamp/stamp.jsp?arnumber=7566048	Provenance;Access control;Security;OPM	Access control;Data models;Resource description framework;Process control;Diabetes	authorisation;directed graphs;health care;medical computing;query processing;semantic Web	access control management;health care environments;directed acyclic graph;access control models;querying languages;access control policy;data provenance security;regular expression;semantic Web technologies;query provenance		2		24		2016-09-15			IEEE	IEEE Conferences
Provenance framework for mHealth	A. Prasad; R. Peterson; S. Mare; J. Sorber; K. Paul; D. Kotz	Department of Computer Science, Dartmouth College; Department of Computer Science, Dartmouth College; Department of Computer Science, Dartmouth College; School of Computing, Clemson University; Indian Institute of Technology, Delhi; Department of Computer Science, Dartmouth College	2013 Fifth International Conference on Communication Systems and Networks (COMSNETS)	2013-02-21	2013			1	6	Mobile health technologies allow patients to collect their health information outside the hospital and share this information with others. But how can data consumers know whether to trust the sensor-collected and human-entered data they receive? Data consumers might be able to verify the accuracy and authenticity of the data if they have information about its origin and about changes made to it, …	2155-2509	978-1-4673-5494-3	10.1109/COMSNETS.2013.6465599		https://ieeexplore.ieee.org/stamp/stamp.jsp?arnumber=6465599		Sensors;Accuracy;Libraries;Electronic medical records;Mobile handsets;Lungs;Mobile communication	biomedical communication;meta data;mobile agents;mobile computing;security of data	provenance framework;mobile health technologies;sensor-collected data;human-entered data;data consumers;data provenance;metadata;programming model;provenance-collecting capabilities;mHealth application		7		9		2013-02-21			IEEE	IEEE Conferences
Regulatory compliance requirements for an open source electronic image trial management system	C. Rhodes; S. Moore; K. Clark; D. Maffitt; J. Perry; T. Handzel; F. Prior	VirtualScopics Inc., Rochester, NY 14625 USA; Mallinckrodt Institute of Radiology, Washington University School of Medicine, St. Louis, MO 63110 USA; Mallinckrodt Institute of Radiology, Washington University School of Medicine, St. Louis, MO 63110 USA; Mallinckrodt Institute of Radiology, Washington University School of Medicine, St. Louis, MO 63110 USA; Independent consultant in Hampshire, IL 6…	2010 Annual International Conference of the IEEE Engineering in Medicine and Biology	2010-11-11	2010			3475	3478	There is a global need for software to manage imaging based clinical trials to speed basic research and drug development. Such a system must comply with regulatory requirements. The U.S. Food and Drug Administration (FDA) has regulations regarding software development process controls and data provenance tracking. A key unanswered problem is the identification of which data changes are significan…	1558-4615	978-1-4244-4123-5	10.1109/IEMBS.2010.5627838		https://ieeexplore.ieee.org/stamp/stamp.jsp?arnumber=5627838		Software;DICOM;Drugs;Clinical trials;Process control	medical information systems;public domain software	regulatory compliance requirements;open source electronic image;workflow model;image trial management;provenance tracking;using open source software components	Clinical Trials as Topic;Clinical Trials as Topic;Computer Security;Computer Security;Diagnostic Imaging;Government Regulation;Guideline Adherence;Quality Assurance, Health Care;Quality Assurance, Health Care;United States	1		17		2010-11-11			IEEE	IEEE Conferences
What Information is Required for Explainable AI? : A Provenance-based Research Agenda and Future Challenges	F. T. Jaigirdar; C. Rudolph; G. Oliver; D. Watts; C. Bain	Monash University,Dept. of Software Systems and Cybersecurity,Melbourne,Australia; Monash University,Dept. of Software Systems and Cybersecurity,Melbourne,Australia; Monash University,Dept. of Human Centred Computing,Melbourne,Australia; La Trobe Law School, La Trobe University,Melbourne,Australia; Monash University Digital Health, Monash University,Melbourne,Australia	2020 IEEE 6th International Conference on Collaboration and Internet Computing (CIC)	2021-01-20	2020			177	183	Deriving explanations of an Artificial Intelligence-based system's decision making is becoming increasingly essential to address requirements that meet quality standards and operate in a transparent, comprehensive, understandable, and explainable manner. Furthermore, more security issues as well as concerns from human perspectives emerge in describing the explainability properties of AI. A full s…		978-1-7281-4146-6	10.1109/CIC50333.2020.00030		https://ieeexplore.ieee.org/stamp/stamp.jsp?arnumber=9319010	artificial intelligence;data provenance;explainable AI;decision-oriented systems;cybersecurity;human-centric policy	Artificial intelligence;Decision making;Metadata;Australia;Training data;Documentation;Computer security								2021-01-20			IEEE	IEEE Conferences
Data trustworthiness in IoT	S. Suhail; C. S. Hong; M. A. Lodhi; F. Zafar; A. Khan; F. Bashir	Department of Computer Engineering, Kyung Hee University, Yongin, Korea; Department of Computer Engineering, Kyung Hee University, Yongin, Korea; Department of Computer Science, COMSATS Institute of Information and Technology, Sahiwal, Pakistan; Department of Computer Science, COMSATS Institute of Information and Technology, Islamabad, Pakistan; Department of Computer Science, COMSATS Institute o…	2018 International Conference on Information Networking (ICOIN)	2018-04-23	2018			414	419	Internet of Things (IoT) is deployed in numerous pervasive application areas, for instance, environment monitoring, energy management, health-care system and industrial automation. Data are streamed from multiple sources and is traversed through intermediate nodes until it arrives at sink node which performs decision-making for critical infrastructures. Malicious or compromised nodes may forge da…		978-1-5386-2290-2	10.1109/ICOIN.2018.8343151		https://ieeexplore.ieee.org/stamp/stamp.jsp?arnumber=8343151	provenance;trustworthy data;integrity;RPL	Internet;Performance evaluation;Decision making;Biomedical monitoring;Optical wavelength conversion;Temperature measurement	decision making;energy consumption;Internet of Things;trusted computing	environment monitoring;energy management;health-care system;industrial automation;intermediate nodes;sink node;critical infrastructures;malicious nodes;compromised nodes;false data;high data trustworthiness;precise decision-making;provenance management;network overhead;energy consumption;binding IoT;provenance-aware system;data flow;networked entities;IoT sensor data;participating node;provenance…		4		18		2018-04-23			IEEE	IEEE Conferences
Exploring Large Scale Receptor-Ligand Pairs in Molecular Docking Workflows in HPC Clouds	K. Ocana; S. Benza; D. De Oliveira; J. Dias; M. Mattoso	COPPE, Fed. Univ. of Rio de Janeiro - UFRJ, Rio de Janeiro, Brazil; COPPE, Fed. Univ. of Rio de Janeiro - UFRJ, Rio de Janeiro, Brazil; Fluminense Fed. Univ. - UFF, NiterÃ³i, Brazil; COPPE, Fed. Univ. of Rio de Janeiro - UFRJ, Rio de Janeiro, Brazil; COPPE, Fed. Univ. of Rio de Janeiro - UFRJ, Rio de Janeiro, Brazil	2014 IEEE International Parallel & Distributed Processing Symposium Workshops	2014-12-04	2014			536	545	Computer-aided drug design techniques are important assets in pharmaceutical industry because of their support for research and development of new drugs. Molecular docking (MD) predicts specific compound's binding modes within the active site of target proteins. Since MD is a time-consuming process, existing approaches reduce the number of receptors or ligands in docking by evaluating only small …		978-1-4799-4116-2	10.1109/IPDPSW.2014.65		https://ieeexplore.ieee.org/stamp/stamp.jsp?arnumber=6969433	workflow;cloud;drug discovery	Drugs;Compounds;Databases;Proteins;Engines;Complexity theory;Parallel processing	CAD;cloud computing;drugs;enzymes;genomics;medical computing;molecular biophysics;parallel processing;pharmaceutical industry	HPC clouds;computer-aided drug design techniques;pharmaceutical industry;compound binding modes;time-consuming process;search space;data provenance analysis;parallel processing;SciCumulus;cloud scientific workflow management system;SciDock;Large Scale Receptor-Ligand Pairs;cloud virtual machines;protozoan genomes;enzymes;molecular docking-based virtual screening workflow		3		58		2014-12-04			IEEE	IEEE Conferences
Interactive and Automated Debugging for Big Data Analytics	M. A. Gulzar	Univ. of California, Los Angeles, Los Angeles, CA, USA	2018 IEEE/ACM 40th International Conference on Software Engineering: Companion (ICSE-Companion)	2018-08-30	2018			509	511	An abundance of data in many disciplines of science, engineering, national security, health care, and business has led to the emerging field of Big Data Analytics that run in a cloud computing environment. To process massive quantities of data in the cloud, developers leverage Data-Intensive Scalable Computing (DISC) systems such as Google's MapReduce, Hadoop, and Spark. Currently, developers do …	2574-1934	978-1-4503-5663-3			https://ieeexplore.ieee.org/stamp/stamp.jsp?arnumber=8449640	Debugging;Testing;Fault Localization;Big Data Systems;Data Intensive Scalable Computing Systems;Data Provenance;Data Cleaning	Debugging;Big Data;Testing;Cloud computing;Sparks;Semantics;Computer crashes	application program interfaces;Big Data;cloud computing;data analysis;data structures;data warehouses;program debugging;program verification;software engineering;system monitoring	cloud computing environment;DISC applications;application development;data processing pipeline;TB-scale data warehouse;data scientists;automated debugging services;big data processing programs;Big Data analytics;data-intensive scalable computing;Big Data applications;interactive Big Data processing;software stack;dataflow operators;user-defined functions;fault localization algorithms						2018-08-30			IEEE	IEEE Conferences
Personalised Provenance Reasoning Models and Risk Assessment in Business Systems: A Case Study	P. Townend; D. Webster; C. C. Venters; V. Dimitrova; K. Djemame; L. Lau; J. Xu; S. Fores; V. Viduto; C. Dibsdale; N. Taylor; J. Austin; J. Mcavoy; S. Hobson	Univ. of Leeds, Leeds, UK; Univ. of Leeds, Leeds, UK; Univ. of Leeds, Leeds, UK; Univ. of Leeds, Leeds, UK; Univ. of Leeds, Leeds, UK; Univ. of Leeds, Leeds, UK; Univ. of Leeds, Leeds, UK; Univ. of Leeds, Leeds, UK; Univ. of Leeds, Leeds, UK; Rolls Royce PLC, Derby, UK; Rolls Royce PLC, Derby, UK; Univ. of York & Cybula Ltd., York, UK; Cybula Ltd., York, UK; Cybula Ltd., York, UK	2013 IEEE Seventh International Symposium on Service-Oriented System Engineering	2013-06-10	2013			329	334	As modern information systems become increasingly business- and safety-critical, it is extremely important to improve both the trust that a user places in a system and their understanding of the risks associated with making a decision. This paper presents the STRAPP framework, a generic framework that supports both of these goals through the use of personalised provenance reasoning engines and st…		978-0-7695-4944-6	10.1109/SOSE.2013.53		https://ieeexplore.ieee.org/stamp/stamp.jsp?arnumber=6525541	provenance;risk;trust;web services	Risk management;Context;Cognition;Data models;Context modeling;Engines;Adaptation models	business data processing;data analysis;data models;decision making;inference mechanisms;risk management	personalised provenance reasoning model;business system;business-critical information system;safety-critical information system;decision making;STRAPP framework;personalised provenance reasoning engine;risk assessment technique;high-level architecture;W3C PROV provenance data model;business driver;provenance information personalization;user-adaptive system style;data provenance;risk level evaluat…		8		7		2013-06-10			IEEE	IEEE Conferences
A Provenance Approach to Trace Scientific Experiments on a Grid Infrastructure	A. Benabdelkader; M. Santcroos; S. Madougou; A. H. C. van Kampen; S. D. Olabarriaga	Leiden Inst. of Adv. Comput. Sci. (LIACS), Leiden Univ., Leiden, Netherlands; Dept. Epidemiology, Biostat. & Bioinf., Univ. of Amsterdam, Amsterdam, Netherlands; Dept. Epidemiology, Biostat. & Bioinf., Univ. of Amsterdam, Amsterdam, Netherlands; Dept. Epidemiology, Biostat. & Bioinf., Univ. of Amsterdam, Amsterdam, Netherlands; Dept. Epidemiology, Biostat. & Bioinf., Univ. of Amsterdam, Amsterdam…	2011 IEEE Seventh International Conference on eScience	2012-01-09	2011			134	141	Large experiments on distributed infrastructures become increasingly complex to manage, in particular to trace all computations that gave origin to a piece of data or an event such as an error. The work presented in this paper describes the design and implementation of an architecture to support experiment provenance and its deployment in the concrete case of a particular e-infrastructure for bio…		978-1-4577-2163-2	10.1109/eScience.2011.27		https://ieeexplore.ieee.org/stamp/stamp.jsp?arnumber=6123270	Scientific workflow;workflow systems;provenance;metadata;data management;e-infrastructre;distributed systems;DCI;grid computing;e-science;bioscience	Knowledge based systems;Concrete;Computer architecture;Software;Distributed databases;Biomedical imaging	application program interfaces;biology computing;grid computing;software tools;user interfaces	scientific experiments;grid infrastructure;e-infrastructure;biosciences;data provenance repository;software tool;user interfaces;OPM-compliant API;PLIER		4		33		2012-01-09			IEEE	IEEE Conferences
Aggregated Signatures for Chaining: A Secure Provenance Scheme	I. Ahmed; A. Khan; M. S. Khan; M. Ahmed	Dept. of Comput. Sci., COMSATS Inst. of Inf. Technol., Islamabad, Pakistan; Dept. of Comput. Sci., COMSATS Inst. of Inf. Technol., Islamabad, Pakistan; Dept. of Comput. Sci., COMSATS Inst. of Inf. Technol., Islamabad, Pakistan; Dept. of Comput. Sci., COMSATS Inst. of Inf. Technol., Islamabad, Pakistan	2016 IEEE Trustcom/BigDataSE/ISPA	2017-02-09	2016			2012	2017	With the explosion of information in daily life, determining the trustworthiness of data has become inevitable. As data from different sources can be used in critical applications such as health-care and military for decision making, data provenance plays an important role to gauge the trustworthiness of data. Although, lots of research has been conducted out on provenance generation, provenance …	2324-9013	978-1-5090-3205-1	10.1109/TrustCom.2016.0307		https://ieeexplore.ieee.org/stamp/stamp.jsp?arnumber=7847190	Provenance Chain Security;Aggregated Signatures;Confidentiality;Integrity;Availability;Non-repudiation	Silicon;Public key;Distributed databases;Digital signatures	data integrity;directed graphs;information dissemination;trusted computing	aggregated signatures;secure provenance scheme;data trustworthiness;provenance generation;provenance management;provenance dissemination;data provenance security;directed acyclic graph;DAG;chain structure;signature based chaining scheme;stronger attacker model;security analysis;provenance chain security;provenance storage				22		2017-02-09			IEEE	IEEE Conferences
A Blockchain-Based Approach for Drug Traceability in Healthcare Supply Chain	A. Musamih; K. Salah; R. Jayaraman; J. Arshad; M. Debe; Y. Al-Hammadi; S. Ellahham	Department of Industrial and Systems Engineering, Khalifa University, Abu Dhabi, United Arab Emirates; Department of Electrical Engineering and Computer Science, Khalifa University, Abu Dhabi, United Arab Emirates; Department of Industrial and Systems Engineering, Khalifa University, Abu Dhabi, United Arab Emirates; School of Computing and Digital Technology, Birmingham City University, Birmingha…	IEEE Access	2021-01-18	2021	9		9728	9743	Healthcare supply chains are complex structures spanning across multiple organizational and geographical boundaries, providing critical backbone to services vital for everyday life. The inherent complexity of such systems can introduce impurities including inaccurate information, lack of transparency and limited data provenance. Counterfeit drugs is one consequence of such limitations within exis…	2169-3536		10.1109/ACCESS.2021.3049920	Khalifa University of Science and Technology;	https://ieeexplore.ieee.org/stamp/stamp.jsp?arnumber=9316803	Blockchain;drug counterfeiting;traceability;healthcare;supply chain;trust;security	Drugs;Supply chains;Medical services;Blockchain;Stakeholders;Smart contracts;Industries						51	CCBY	2021-01-08			IEEE	IEEE Journals
A Practical Universal Consortium Blockchain Paradigm for Patient Data Portability on the Cloud Utilizing Delegated Identity Management	A. Sabir; N. Fetais	KINDI Center for Computing Research, Qatar University,Doha,Qatar; KINDI Center for Computing Research, Qatar University,Doha,Qatar	2020 IEEE International Conference on Informatics, IoT, and Enabling Technologies (ICIoT)	2020-05-11	2020			484	489	This paper presents a blockchain system that exploits the base modular features of the Hyperledger Fabric framework to allow for a new, patient-centric, practical data portability paradigm. The system empowers patients by allowing them to choose the entities they trust in the partially decentralized model, in an attempt to minimize the drawbacks associated with the resultant partial centralizatio…		978-1-7281-4821-2	10.1109/ICIoT48696.2020.9089583		https://ieeexplore.ieee.org/stamp/stamp.jsp?arnumber=9089583	healthcare;identity management;blockchain;cloud;patient-centric	Hospitals;Fabrics;Access control;Data privacy;Memory	authorisation;cloud computing;health care;human factors;private key cryptography	practical universal consortium blockchain paradigm;patient data portability;blockchain system;base modular features;Hyperledger Fabric framework;patient-centric data portability paradigm;practical data portability paradigm;partially decentralized model;partial centralization;auditability;entity accountability;identity management delegation;private key management				29		2020-05-11			IEEE	IEEE Conferences
The first eNanoMapper prototype: A substance database to support safe-by-design	N. Jeliazkova; P. Doganis; B. Fadeel; R. GrafstrÃ¶m; J. Hastings; V. Jeliazkov; P. Kohonen; C. R. Munteanu; H. Sarimveis; B. Smeets; G. Tsiliki; D. Vorgrimmler; E. Willighagen	Ideaconsult Ltd. (IDEA), Sofia, Bulgaria; National Technical University of Athens (NTUA), Athens, Greece; Karolinska Institutet (KI), Stockholm, Sweden; Karolinska Institutet (KI), Stockholm, Sweden; European Molecular Biology Laboratory - European Bioinformatics Institute (EMBL-EBI), Hinxton, United Kingdom; Ideaconsult Ltd. (IDEA), Sofia, Bulgaria; Karolinska Institutet (KI), Stockholm, Sweden;…	2014 IEEE International Conference on Bioinformatics and Biomedicine (BIBM)	2015-01-15	2014			1	9	The EU-funded eNanoMapper project proposes a computational infrastructure for toxicological data management of engineered nanomaterials (ENMs) based on open standards, ontologies and an interoperable design to enable a more effective, integrated approach to European research in nanotechnology. eNanoMapper's goal is to support the collaborative safety assessment for ENMs by creating a modular, ext…		978-1-4799-5669-2	10.1109/BIBM.2014.6999367		https://ieeexplore.ieee.org/stamp/stamp.jsp?arnumber=6999367	database;nanomaterials;safety;NanoSafety Cluster	Nanomaterials;Databases;Chemicals;Nanobioscience;Materials;Data models;Ontologies	bioinformatics;biomedical materials;chemical structure;data analysis;data models;nanomedicine;ontologies (artificial intelligence);public domain software;semantic Web;toxicology;Web services	eNanoMapper prototype;substance database;safe-by-design support;EU-funded eNanoMapper project;computational infrastructure;toxicological data management;engineered nanomaterials;open standards;interoperable design;European research;nanotechnology;collaborative safety assessment;transparent data sharing;data analysis;computational toxicology models;eNanoMapper database solution;consortium partners…		3		42		2015-01-15			IEEE	IEEE Conferences
Design of the MCAW compute service for food safety bioinformatics	S. B. Edlund; K. L. Beck; N. Haiminen; L. P. Parida; D. B. Storey; B. C. Weimer; J. H. Kaufman; D. D. Chambliss	IBM Research, Almaden Research Center, San Jose, CA, USA; IBM Research, Almaden Research Center, San Jose, CA, USA; IBM Research, Thomas J. Watson Research Center, Yorktown Heights, NY, USA; IBM Research, Thomas J. Watson Research Center, Yorktown Heights, NY, USA; Davis School of Veterinary Medicine, University of California, Davis, CA, USA; Davis School of Veterinary Medicine, University of Cal…	IBM Journal of Research and Development	2016-09-30	2016	60	5/6	2:1	2:12	The techniques of microbe community genome sequencing as applied to environmental samplesâ€”metagenomicsâ€”offer powerful insight into microbial community structure and ecology that can affect food safety decisions for public health security. In this paper, the design and characteristics of a new informatics service, the Metagenomics Computation and Analytics Workbench (MCAW), are presented and i…	0018-8646		10.1147/JRD.2016.2584798		https://ieeexplore.ieee.org/stamp/stamp.jsp?arnumber=7580716	Author, please supply index terms/keywords for your paper. To download the IEEE Taxonomy go to http://www.ieee.org/documents/taxonomy_v101.pdf	Genomics;Microorganisms;Bioinformatics;Informatics;Sequential analysis;Safety;Ecology;Pubic healthcare;Environmental factors;Data models				3		42		2016-09-30			IBM	IBM Journals
Cloud Compliance and Privacy Protection	L. Cloud Strategy Partners	NA	Cloud Compliance and Privacy Protection		2014					In this tutorial, we will discuss cloud compliance standards including security controls and cloud infrastructure, NIST Cloud Compliance, CSA Cloud Compliance and Data Protection. Next we will review PCI DSS Cloud Computing Guidelines. We will also discuss Privacy Protection in Cloud and Big Data including CSA Top Ten Big Data Security and Privacy Challenges and US-EU Safe Harbor Framework.		978-1-4799-8516-6			https://ieeexplore.ieee.org/stamp/stamp.jsp?arnumber=EDP408	cloud computing;computing	Cloud computing;Tutorials;Computer security;Data security;Big Data;Privacy;NIST Standards								2015-05-26			IEEE	IEEE Courses
A changing landscape: Securing the Internet of Things (IoT): Keynote talk	S. Jha	University of New South Wales, Sydney, Australia	2016 IEEE International Conference on Pervasive Computing and Communication Workshops (PerCom Workshops)	2016-04-21	2016			1	1	Summary form only given. First part of this talk will discuss how the community is converging towards the IoT vision having worked in wireless sensor networking and Machine-2-Machine (M2M) communication. This will follow a general discussion of security challenges in IoT. Finally I will discuss some results from an ongoing project on security of bodyworn devices. Wireless bodyworn sensing devices…		978-1-5090-1941-0	10.1109/PERCOMW.2016.7457124		https://ieeexplore.ieee.org/stamp/stamp.jsp?arnumber=7457124			body sensor networks;Internet of Things;radio links;security of data;wireless sensor networks	Internet of Things security;IoT security;wireless sensor networking;machine-2-machine communication;M2M communication;wireless bodyworn sensing device security;health infrastructure;medical applications;symmetric spatiotemporal characteristics;wireless link;link fingerprint matching;data session						2016-04-21			IEEE	IEEE Conferences
BESURE: Blockchain-Based Cloud-Assisted eHealth System with Secure Data Provenance	S. Li; Y. Zhang; C. Xu; N. Cheng; Z. Liu; X. S. Shen	School of Computer Science and Engineering, University of Electronic Science and Technology of China,China; School of Computer Science and Engineering, University of Electronic Science and Technology of China,China; School of Computer Science and Engineering, University of Electronic Science and Technology of China,China; School of Telecommunication, Xidian University,China; The University of Ele…	2021 IEEE/ACM 29th International Symposium on Quality of Service (IWQOS)	2021-08-26	2021			1	6	In this paper, we investigate actual cloud-assisted electronic health (eHealth) systems in terms of security, efficiency, and functionality. Specifically, we propose a password-based subsequent-key-locked encryption mechanism to ensure the confidentiality of outsourced electronic health records (EHRs). We also propose a blockchain-based secure EHR provenance mechanism by designing the data struct…	1548-615X	978-1-6654-1494-4	10.1109/IWQOS52092.2021.9521289	Research and Development;	https://ieeexplore.ieee.org/stamp/stamp.jsp?arnumber=9521289	EHR confidentiality;secure data provenance;blockchain;cloud-assisted eHealth systems	Performance evaluation;Smart contracts;Quality of service;Electronic healthcare;Encryption;Blockchains;Delays						19		2021-08-26			IEEE	IEEE Conferences
A Blockchain-Based Approach for Drug Traceability in Healthcare Supply Chain	A. Musamih; K. Salah; R. Jayaraman; J. Arshad; M. Debe; Y. Al-Hammadi; S. Ellahham	Department of Industrial and Systems Engineering, Khalifa University, Abu Dhabi, United Arab Emirates; Department of Electrical Engineering and Computer Science, Khalifa University, Abu Dhabi, United Arab Emirates; Department of Industrial and Systems Engineering, Khalifa University, Abu Dhabi, United Arab Emirates; School of Computing and Digital Technology, Birmingham City University, Birmingha…	IEEE Access	2021-01-18	2021	9		9728	9743	Healthcare supply chains are complex structures spanning across multiple organizational and geographical boundaries, providing critical backbone to services vital for everyday life. The inherent complexity of such systems can introduce impurities including inaccurate information, lack of transparency and limited data provenance. Counterfeit drugs is one consequence of such limitations within exis…	2169-3536		10.1109/ACCESS.2021.3049920	Khalifa University of Science and Technology(grant numbers:CIRA-2019-001);	https://ieeexplore.ieee.org/stamp/stamp.jsp?arnumber=9316803	Blockchain;drug counterfeiting;traceability;healthcare;supply chain;trust;security	Drugs;Supply chains;Medical services;Blockchain;Stakeholders;Smart contracts;Industries	data privacy;drugs;health care;large-scale systems;pharmaceutical industry;production engineering computing;safety;supply chain management;supply chains;telecommunication network management	end-to-end track;trace system;pharmaceutical supply chain;end-to-end product tracking system;existing track;trace systems;healthcare supply chain;off-chain storage;supply chains				51	CCBY	2021-01-08			IEEE	IEEE Journals
appXchain: Application-Level Interoperability for Blockchain Networks	M. Madine; K. Salah; R. Jayaraman; Y. Al-Hammadi; J. Arshad; I. Yaqoob	Department of Electrical Engineering and Computer Science, Khalifa University of Science and Technology, Abu Dhabi, United Arab Emirates; Department of Electrical Engineering and Computer Science, Khalifa University of Science and Technology, Abu Dhabi, United Arab Emirates; Department of Industrial and Systems Engineering, Khalifa University of Science and Technology, Abu Dhabi, United Arab Emir…	IEEE Access	2021-06-22	2021	9		87777	87791	Blockchain technology has the potential to revolutionize industries by offering decentralized, transparent, data provenance, auditable, reliable, and trustworthy features. However, cross-chain interoperability is one of the crucial challenges preventing widespread adoption of blockchain applications. Cross-chain interoperability represents the ability for one blockchain network to interact and sh…	2169-3536		10.1109/ACCESS.2021.3089603	Khalifa University of Science and Technology(grant numbers:CIRA-2019-001);	https://ieeexplore.ieee.org/stamp/stamp.jsp?arnumber=9455384	Blockchain;interoperability;cross-chain interoperability;decentralized application;ethereum;healthcare	Blockchain;Interoperability;Medical services;Smart contracts;Scalability;Distributed ledger;Stakeholders						35	CCBY	2021-06-15			IEEE	IEEE Journals

## Sheet: WoS
Publication Type	Authors	Book Authors	Book Editors	Book Group Authors	Author Full Names	Book Author Full Names	Group Authors	Article Title	Source Title	Book Series Title	Book Series Subtitle	Language	Document Type	Conference Title	Conference Date	Conference Location	Conference Sponsor	Conference Host	Author Keywords	Keywords Plus	Abstract	Addresses	Reprint Addresses	Email Addresses	Researcher Ids	ORCIDs	Funding Orgs	Funding Text	Cited References	Cited Reference Count	Times Cited, WoS Core	Times Cited, All Databases	180 Day Usage Count	Since 2013 Usage Count	Publisher	Publisher City	Publisher Address	ISSN	eISSN	ISBN	Journal Abbreviation	Journal ISO Abbreviation	Publication Date	Publication Year	Volume	Issue	Part Number	Supplement	Special Issue
J	Hussain, A; Kiah, MLM; Anuar, NB; Noor, R; Ahmad, M				Hussain, Ali; Kiah, Miss Laiha Mat; Anuar, Nor Badrul; Noor, Rafidah; Ahmad, Muneer			Performance and Security Challenges Digital Rights Management (DRM) Approaches Using Fog Computing for Data Provenance: A Survey	JOURNAL OF MEDICAL IMAGING AND HEALTH INFORMATICS												Over the past few years, the cloud based storage providers such as Google drive, OneDrive, Box and Dropbox are increasingly being used to store users personal profile based data, which users could share over cloud storage devices. Immediately, the users data leaves the user premises and enters the cloud storage, the user has lost all the control over its data, and even when that data is further s…				Noor, Rafidah Md/B-5445-2010; Anuar, Nor Badrul/B-3101-2010	Noor, Rafidah Md/0000-0001-6266-2390; Anuar, Nor Badrul/0000-0003-4380-5303												2156-7018	2156-7026				OCT	2020	10	10
J	Hume, S; Sarnikar, S; Noteboom, C				Hume, Samuel; Sarnikar, Surendra; Noteboom, Cherie			Enhancing Traceability in Clinical Research Data through a Metadata Framework	METHODS OF INFORMATION IN MEDICINE												Background The clinical research data lifecycle, from data collection to analysis results, functions in silos that restrict traceability. Traceability is a requirement for regulated clinical research studies and an important attribute of nonregulated studies. Current clinical research software tools provide limited metadata traceability capabilities and are unable to query variables across all ph…																	0026-1270	2511-705X				MAY	2020	59	02/03
J	Margheri, A; Masi, M; Miladi, A; Sassone, V; Rosenzweig, J				Margheri, Andrea; Masi, Massimiliano; Miladi, Abdallah; Sassone, Vladimiro; Rosenzweig, Jason			Decentralised provenance for healthcare data	INTERNATIONAL JOURNAL OF MEDICAL INFORMATICS												Objective: The creation and exchange of patients' Electronic Healthcare Records have developed significantly in the last decade. Patients' records are however distributed in data silos across multiple healthcare facilities, posing technical and clinical challenges that may endanger patients' safety. Current healthcare sharing systems ensure interoperability of patients' records across facilities,…																	1386-5056	1872-8243				SEP	2020	141
J	Zhuang, Y; Sheets, LR; Chen, YW; Shae, ZY; Tsai, JJP; Shyu, CR				Zhuang, Yan; Sheets, Lincoln R.; Chen, Yin-Wu; Shae, Zon-Yin; Tsai, Jeffrey J. P.; Shyu, Chi-Ren			A Patient-Centric Health Information Exchange Framework Using Blockchain Technology	IEEE JOURNAL OF BIOMEDICAL AND HEALTH INFORMATICS												Health Information Exchange (HIE) exhibits remarkable benefits for patient care such as improving healthcare quality and expediting coordinated care. The Office of the National Coordinator (ONC) for Health Information Technology is seeking patient-centric HIE designs that shift data ownership from providers to patients. There are multiple barriers to patient-centric HIE in the current system, suc…				/ABH-5046-2020; Sheets, Lincoln/D-9061-2018	Sheets, Lincoln/0000-0002-1586-1474; Shyu, Chi-Ren/0000-0001-9197-9522												2168-2194	2168-2208				AUG	2020	24	8
J	Jung, HH; Pfister, FMJ				Jung, Hans H.; Pfister, Franz M. J.			Blockchain-enabled Clinical Study Consent Management	TECHNOLOGY INNOVATION MANAGEMENT REVIEW												Written informed consent (WIC) is required in the context of voluntary participation in a clinical trial. The trial participant gives WIC in accordance with various regulatory requirements. We present a framework concept for a blockchain-based distributed ledger solution, which aims at implementing simple and secure management of WIC documentation, along the entire data value chain from acquiring…																	1927-0321					FEB	2020	10	2
J	Cave, A; Brun, NC; Sweeney, F; Rasi, G; Senderovitz, T; Georgescu, A; Rosso, A; Pacurariu, A; Hyvarinen, AH; Garcia, CH; Meulendijks, D; Deforce, D; Flores, G; Candore, G; Ovelgonne, H; Donegan, K; Horan, K; Pinheiro, L; Lehmann, M; Pasmooij, M; Goldammer, M; Nyeland, M; Sajovic, M; Macia, MA; Brun, N; Telonis, P; Alcini, P; Fuglerud, P; Konig, R; Dondera, R; Stroe, R; Kiviniemi, V; Szabone, ZC; …				Cave, Alison; Brun, Nikolai C.; Sweeney, Fergus; Rasi, Guido; Senderovitz, Thomas; Georgescu, Ada; Rosso, Aldana; Pacurariu, Alexandra; Hyvarinen, Antti H.; Garcia, Cesar Hernandez; Meulendijks, Didier; Deforce, Dieter; Flores, Gavril; Candore, Gianmario; Ovelgonne, Hans; Donegan, Katherine; Horan, Kevin; Pinheiro, Luis; Lehmann, Marek; Pasmooij, Marjon; Goldammer, Mark; Nyeland, Martin; Sajovic,…		HMA-EMA Joint Big Data Taskforce	Big Data - How to Realize the Promise	CLINICAL PHARMACOLOGY & THERAPEUTICS												The increasing volume and complexity of data now being captured across multiple settings and devices offers the opportunity to deliver a better characterization of diseases, treatments, and the performance of medicinal products in individual healthcare systems. Such data sources, commonly labeled as big data, are generally large, accumulating rapidly, and incorporate multiple data types and forms…																	0009-9236	1532-6535				APR	2020	107	4
J	Rahman, MA; Hossain, MS; Islam, MS; Alrajeh, NA; Muhammad, G				Rahman, Mohamed Abdur; Hossain, M. Shamim; Islam, Mohammad Saiful; Alrajeh, Nabil A.; Muhammad, Ghulam			Secure and Provenance Enhanced Internet of Health Things Framework: A Blockchain Managed Federated Learning Approach	IEEE ACCESS												Recent advancements in the Internet of Health Things (IoHT) have ushered in the wide adoption of IoT devices in our daily health management. For IoHT data to be acceptable by stakeholders, applications that incorporate the IoHT must have a provision for data provenance, in addition to the accuracy, security, integrity, and quality of data. To protect the privacy and security of IoHT data, federat…				; Muhammad, Ghulam/H-5884-2011	Hossain, M. Shamim/0000-0001-5906-9422; Muhammad, Ghulam/0000-0002-9781-3969												2169-3536						2020	8
J	Dullabh, P; Hovey, L; Heaney-Huls, K; Rajendran, N; Wright, A; Sittig, DF				Dullabh, Prashila; Hovey, Lauren; Heaney-Huls, Krysta; Rajendran, Nithya; Wright, Adam; Sittig, Dean F.			Application Programming Interfaces in Health Care: Findings from a Current-State Sociotechnical Assessment	APPLIED CLINICAL INFORMATICS												Objective Interest in application programming interfaces (APIs) is increasing as key stakeholders look for technical solutions to interoperability challenges. We explored three thematic areas to assess the current state of API use for data access and exchange in health care: (1) API use cases and standards; (2) challenges and facilitators for read and write capabilities; and (3) outlook for devel…				Sittig, Dean F./D-2471-2009	Sittig, Dean F./0000-0001-5811-8915												1869-0327					JAN	2020	11	1
J	Aman, MN; Basheer, MH; Sikdar, B				Aman, Muhammad Naveed; Basheer, Mohammed Haroon; Sikdar, Biplab			Data Provenance for IoT With Light Weight Authentication and Privacy Preservation	IEEE INTERNET OF THINGS JOURNAL												The Internet of Things (IoT) engulfs a large number of interconnected heterogeneous devices from a wide range of pervasive application areas including health-care systems, energy management, environmental monitoring, and home and commercial automation. Although IoT is considered an enabling technology for a variety of services, it also raises many security and privacy concerns. This article focus…				Aman, Muhammad Naveed/AAR-6326-2020													2327-4662					DEC	2019	6	6			SI
J	Reimer, AP; Madigan, EA				Reimer, Andrew P.; Madigan, Elizabeth A.			Veracity in big data: How good is good enough	HEALTH INFORMATICS JOURNAL												Veracity, one of the five V's used to describe big data, has received attention when it comes to using electronic medical record data for research purposes. In this perspective article, we discuss the idea of data veracity and associated concepts as it relates to the use of electronic medical record data and administrative data in research. We discuss the idea that electronic medical record data …					Reimer, Andrew/0000-0002-6425-4101												1460-4582	1741-2811				DEC	2019	25	4
J	Yue, ZL; Willey, CD; Hjelmeland, AB; Chen, JY				Yue, Zongliang; Willey, Christopher D.; Hjelmeland, Anita B.; Chen, Jake Y.			BEERE: a web server for biomedical entity expansion, ranking and explorations	NUCLEIC ACIDS RESEARCH												BEERE (Biomedical Entity Expansion, Ranking and Explorations) is a new web-based data analysis tool to help biomedical researchers characterize any input list of genes/proteins, biomedical terms or their combinations, i.e. 'biomedical entities', in the context of existing literature. Specifically, BEERE first aims to help users examine the credibility of known entity-to-entity associative or sema…																	0305-1048	1362-4962				JUL 2	2019	47	W1
J	Miller, DD				Miller, D. Douglas			The medical AI insurgency: what physicians must know about data to practice with intelligent machines	NPJ DIGITAL MEDICINE												Machine learning (ML) and its parent technology trend, artificial intelligence (AI), are deriving novel insights from ever larger and more complex datasets. Efficient and accurate AI analytics require fastidious data science-the careful curating of knowledge representations in databases, decomposition of data matrices to reduce dimensionality, and preprocessing of datasets to mitigate the confoun…																	2398-6352					JUN 28	2019	2
J	Danese, MD; Halperin, M; Duryea, J; Duryea, R				Danese, Mark D.; Halperin, Marc; Duryea, Jennifer; Duryea, Ryan			The Generalized Data Model for clinical research	BMC MEDICAL INFORMATICS AND DECISION MAKING												BackgroundMost healthcare data sources store information within their own unique schemas, making reliable and reproducible research challenging. Consequently, researchers have adopted various data models to improve the efficiency of research. Transforming and loading data into these models is a labor-intensive process that can alter the semantics of the original data. Therefore, we created a data…					Danese, Mark/0000-0002-7068-9603												1472-6947					JUN 24	2019	19
J	Arshad, B; Munir, K; McClatchey, R; Shamdasani, J; Khan, Z				Arshad, Bilal; Munir, Kamran; McClatchey, Richard; Shamdasani, Jetendr; Khan, Zaheer			NeuroProv: Provenance data visualisation for neuroimaging analyses	JOURNAL OF COMPUTER LANGUAGES												Visualisation underpins the understanding of scientific data both through exploration and explanation of analysed data. Provenance strengthens the understanding of data by showing the process of how a result has been achieved. With the significant increase in data volumes and algorithm complexity, clinical researchers are struggling with information tracking, analysis reproducibility and the veri…				Munir, Kamran/B-3675-2014	Munir, Kamran/0000-0002-1401-8629												2590-1184	2665-9182				JUN	2019	52				SI
J	Kubendiran, M; Singh, S; Sangaiah, AK				Kubendiran, Mohan; Singh, Satyapal; Sangaiah, Arun Kumar			Enhanced Security Framework for E-Health Systems using Blockchain	JOURNAL OF INFORMATION PROCESSING SYSTEMS												An individual's health data is very sensitive and private. Such data are usually stored on a private or community owned cloud, where access is not restricted to the owners of that cloud. Anyone within the cloud can access this data. This data may not be read only and multiple parties can make to it. Thus, any unauthorized modification of health-related data will lead to incorrect diagnosis and mi…					Kubendiran, Mohan/0000-0001-5736-8525												1976-913X	2092-805X				APR	2019	15	2
J	Pinter, C; Lasso, A; Fichtinger, G				Pinter, Csaba; Lasso, Andras; Fichtinger, Gabor			Polymorph segmentation representation for medical image computing	COMPUTER METHODS AND PROGRAMS IN BIOMEDICINE												Background and objective: Segmentation is a ubiquitous operation in medical image computing. Various data representations can describe segmentation results, such as labelmap volumes or surface models. Conversions between them are often required, which typically include complex data processing steps. We identified four challenges related to managing multiple representations: conversion method sele…				Pinter, Csaba/AAK-7458-2020; Lasso, Andras/D-4914-2011	Pinter, Csaba/0000-0001-9982-3194; Lasso, Andras/0000-0002-4220-7064												0169-2607	1872-7565				APR	2019	171
J	Essay, P; Shahin, TB; Balkan, B; Mosier, J; Subbian, V				Essay, Patrick; Shahin, Tala B.; Balkan, Baran; Mosier, Jarrod; Subbian, Vignesh			The Connected Intensive Care Unit Patient: Exploratory Analyses and Cohort Discovery From a Critical Care Telemedicine Database	JMIR MEDICAL INFORMATICS												Background: Many intensive care units (ICUs) utilize telemedicine in response to an expanding critical care patient population, off-hours coverage, and intensivist shortages, particularly in rural facilities. Advances in digital health technologies, among other reasons, have led to the integration of active, well-networked critical care telemedicine (tele-ICU) systems across the United States, wh…					Essay, Patrick/0000-0002-4179-1449; Shahin, Tala/0000-0001-5032-3201; Mosier, Jarrod/0000-0002-5371-0845; Subbian, Vignesh/0000-0001-9974-8382													2291-9694				JAN-MAR	2019	7	1
J	Mascia, C; Uva, P; Leo, S; Zanetti, G				Mascia, Cecilia; Uva, Paolo; Leo, Simone; Zanetti, Gianluigi			OpenEHR modeling for genomics in clinical practice	INTERNATIONAL JOURNAL OF MEDICAL INFORMATICS												Purpose: The increasing usage of high throughput sequencing in personalized medicine brings new challenges to the realm of healthcare informatics. Patient records need to accommodate data of unprecedented size and complexity as well as keep track of their production process. In this work we present a solution for integrating genomic data into electronic health records via openEHR archetypes. Meth…				Uva, Paolo/A-2877-2011	Uva, Paolo/0000-0002-9524-8492												1386-5056	1872-8243				DEC	2018	120
J	Zhang, GQ; Cui, LC; Mueller, R; Tao, SQ; Kim, M; Rueschman, M; Mariani, S; Mobley, D; Redline, S				Zhang, Guo-Qiang; Cui, Licong; Mueller, Remo; Tao, Shiqiang; Kim, Matthew; Rueschman, Michael; Mariani, Sara; Mobley, Daniel; Redline, Susan			The National Sleep Research Resource: towards a sleep data commons	JOURNAL OF THE AMERICAN MEDICAL INFORMATICS ASSOCIATION												Objective: The gold standard for diagnosing sleep disorders is polysomnography, which generates extensive data about biophysical changes occurring during sleep. We developed the National Sleep Research Resource (NSRR), a comprehensive system for sharing sleep data. The NSRR embodies elements of a data commons aimed at accelerating research to address critical questions about the impact of sleep d…																	1067-5027	1527-974X				OCT	2018	25	10
J	Perakslis, ED				Perakslis, Eric D.			Using digital health to enable ethical health research in conflict and other humanitarian settings	CONFLICT AND HEALTH												Conducting research in a humanitarian setting requires quantifiable quality measures to ensure ethical study conduct. Digital health technologies are proven to improve research study quality and efficacy via automated data collection, improvement of data reliability, fidelity and resilience and by improved data provenance and traceability. Additionally, digital health methodologies can improve pa…																	1752-1505					MAY 14	2018	12
J	Schreiber, A; Struminksi, R				Schreiber, Andreas; Struminksi, Regina			Visualizing the Provenance of Personal Data Using Comics	COMPUTERS												Personal health data is acquired, processed, stored, and accessed using a variety of different devices, applications, and services. These are often complex and highly connected. Therefore, use or misuse of the data is hard to detect for people, if they are not capable to understand the trace (i.e., the provenance) of that data. We present a visualization technique for personal health data provena…				Schreiber, Andreas/M-2833-2019; Schreiber, Andreas/B-3792-2016	Schreiber, Andreas/0000-0001-5750-5649; Schreiber, Andreas/0000-0001-5750-5649												2073-431X					MAR	2018	7	1
J	Rubel, O; Bowen, BP				Rubel, Oliver; Bowen, Benjamin P.			BASTet: Shareable and reproducible analysis and visualization of mass spectrometry imaging data via OpenMSl	IEEE TRANSACTIONS ON VISUALIZATION AND COMPUTER GRAPHICS					IEEE VIS Conference	OCT 01-06, 2017	Phoenix, AZ	IEEE				Mass spectrometry imaging (MSI) is a transtormative imaging method that supports the untargeted, quantitative measurement of the chemical composition and spatial heterogeneity of complex samples with broad applications in life sciences, bioenergy, and health. While MSI data can be routinely collected, its broad application is currently limited by the lack of easily accessible analysis methods tha…																	1077-2626	1941-0506				JAN	2018	24	1
J	Baum, B; Bauer, CR; Franke, T; Kusch, H; Parciak, M; Rottmann, T; Umbach, N; Sax, U				Baum, Benjamin; Bauer, Christian R.; Franke, Thomas; Kusch, Harald; Parciak, Marcel; Rottmann, Thorsten; Umbach, Nadine; Sax, Ulrich			Opinion paper: Data provenance challenges in biomedical research	IT-INFORMATION TECHNOLOGY												In this opinion paper we provide an overview of some challenges concerning data provenance in biomedical research. We reflect current literature and depict some examples of existing implicit or explicit provenance aspects in some standard data types in translational research. Furthermore, we assess the need of further data provenance standardization in biomedical informatics. Basic data provenanc…				; Kusch, Harald/I-5912-2015	Umbach, Nadine/0000-0002-4550-2616; Kusch, Harald/0000-0002-9895-2469; Sax, Ulrich/0000-0002-8188-3495; Parciak, Marcel/0000-0002-6950-929X												1611-2776	2196-7032				AUG	2017	59	4
J	Altman, RB				Altman, R. B.			Artificial intelligence (AI) systems for interpreting complex medical datasets	CLINICAL PHARMACOLOGY & THERAPEUTICS												Advances in machine intelligence have created powerful capabilities in algorithms that find hidden patterns in data, classify objects based on their measured characteristics, and associate similar patients/diseases/drugs based on common features. However, artificial intelligence (AI) applications in medical data have several technical challenges: complex and heterogeneous datasets, noisy medical …					Altman, Russ/0000-0003-3859-2905												0009-9236	1532-6535				MAY	2017	101	5
J	Curcin, V				Curcin, Vasa			Embedding data provenance into the Learning Health System to facilitate reproducible research	LEARNING HEALTH SYSTEMS												Introduction The learning health system (LHS) community has taken up the challenge of bringing the complex relationship between clinical research and practice into this brave new world. At the heart of the LHS vision is the notion of routine capture, transformation, and dissemination of data and knowledge, with various use cases, such as clinical studies, quality improvement initiatives, and deci…					Curcin, Vasa/0000-0002-8308-2886												2379-6146					APR	2017	1	2
J	He, C; Micallef, L; Tanoli, ZUR; Kaski, S; Aittokallio, T; Jacucci, G				He, Chen; Micallef, Luana; Tanoli, Zia-ur-Rehman; Kaski, Samuel; Aittokallio, Tero; Jacucci, Giulio			MediSyn: uncertainty-aware visualization of multiple biomedical datasets to support drug treatment selection	BMC BIOINFORMATICS												Background: Dispersed biomedical databases limit user exploration to generate structured knowledge. Linked Data unifies data structures and makes the dispersed data easy to search across resources, but it lacks supporting human cognition to achieve insights. In addition, potential errors in the data are difficult to detect in their free formats. Devising a visualization that synthesizes multiple …				Aittokallio, Tero/B-6583-2009; Kaski, Samuel/B-6684-2008	Aittokallio, Tero/0000-0002-0886-9769; Kaski, Samuel/0000-0003-1925-9154; Jacucci, Giulio/0000-0002-9185-7928; He, Chen/0000-0003-2055-4468; Tanoli, Ziaurrehman/0000-0003-2435-9862												1471-2105						2017	18			10
J	Xia, Q; Sifah, EB; Asamoah, KO; Gao, JB; Du, XJ; Guizani, M				Xia, Qi; Sifah, Emmanuel Boateng; Asamoah, Kwame Omono; Gao, Jianbin; Du, Xiaojiang; Guizani, Mohsen			MeDShare: Trust-Less Medical Data Sharing Among Cloud Service Providers via Blockchain	IEEE ACCESS												The dissemination of patients' medical records results in diverse risks to patients' privacy as malicious activities on these records cause severe damage to the reputation, finances, and so on of all parties related directly or indirectly to the data. Current methods to effectively manage and protect medical records have been proved to be insufficient. In this paper, we propose MeDShare, a system…				Sanchez-Gomez, Nicolas/K-3758-2014	Gao, Jianbin/0000-0001-7014-6417												2169-3536						2017	5
J	Curcin, V; Fairweather, E; Danger, R; Corrigan, D				Curcin, Vasa; Fairweather, Elliot; Danger, Roxana; Corrigan, Derek			Templates as a method for implementing data provenance in decision support systems	JOURNAL OF BIOMEDICAL INFORMATICS												Decision support systems are used as a method of promoting consistent guideline-based diagnosis supporting clinical reasoning at point of care. However, despite the availability of numerous commercial products, the wider acceptance of these systems has been hampered by concerns about diagnostic performance and a perceived lack of transparency in the process of generating clinical recommendations.…					Curcin, Vasa/0000-0002-8308-2886; corrigan, derek/0000-0001-7632-6013												1532-0464	1532-0480				JAN	2017	65
J	Chandran, UR; Medvedeva, OP; Barmada, MM; Blood, PD; Chakka, A; Luthra, S; Ferreira, A; Wong, KF; Lee, AV; Zhang, Z; Budden, R; Scott, JR; Berndt, A; Berg, JM; Jacobson, RS				Chandran, Uma R.; Medvedeva, Olga P.; Barmada, M. Michael; Blood, Philip D.; Chakka, Anish; Luthra, Soumya; Ferreira, Antonio; Wong, Kim F.; Lee, Adrian V.; Zhang, Zhihui; Budden, Robert; Scott, J. Ray; Berndt, Annerose; Berg, Jeremy M.; Jacobson, Rebecca S.			TCGA Expedition: A Data Acquisition and Management System for TCGA Data	PLOS ONE												Background The Cancer Genome Atlas Project (TCGA) is a National Cancer Institute effort to profile at least 500 cases of 20 different tumor types using genomic platforms and to make these data, both raw and processed, available to all researchers. TCGA data are currently over 1.2 Petabyte in size and include whole genome sequence (WGS), whole exome sequence, methylation, RNA expression, proteomic…					Berg, Jeremy/0000-0003-3022-0963												1932-6203					OCT 27	2016	11	10
J	Edlund, SB; Beck, KL; Haiminen, N; Parida, LP; Storey, DB; Weimer, BC; Kaufman, JH; Chambliss, DD				Edlund, S. B.; Beck, K. L.; Haiminen, N.; Parida, L. P.; Storey, D. B.; Weimer, B. C.; Kaufman, J. H.; Chambliss, D. D.			Design of the MCAW compute service for food safety bioinformatics	IBM JOURNAL OF RESEARCH AND DEVELOPMENT												The techniques of microbe community genome sequencing as applied to environmental samples-metagenomics-offer powerful insight into microbial community structure and ecology that can affect food safety decisions for public health security. In this paper, the design and characteristics of a new informatics service, the Metagenomics Computation and Analytics Workbench (MCAW), are presented and illus…				Haiminen, Niina/AAU-3068-2020; Weimer, Bart C/G-6928-2012	Haiminen, Niina/0000-0002-8663-1019; Weimer, Bart C/0000-0002-7471-1978; Kaufman, James/0000-0002-7049-7134												0018-8646	2151-8556				SEP-NOV	2016	60	5-6
J	Stitz, H; Luger, S; Streit, M; Gehlenborg, N				Stitz, H.; Luger, S.; Streit, M.; Gehlenborg, N.			AVOCADO: Visualization of Workflow-Derived Data Provenance for Reproducible Biomedical Research	COMPUTER GRAPHICS FORUM					18th Eurographics/IEEE VGTC Conference on Visualization	JUN 06-10, 2016	Groningen, NETHERLANDS	Univ Groningen, European Assoc Comp Graph, IEEE Visualizat & Graph Tech Comm				A major challenge in data-driven biomedical research lies in the collection and representation of data provenance information to ensure that findings are reproducibile. In order to communicate and reproduce multi-step analysis workflows executed on datasets that contain data for dozens or hundreds of samples, it is crucial to be able to visualize the provenance graph at different levels of aggreg…					Gehlenborg, Nils/0000-0003-0327-8297; Streit, Marc/0000-0001-9186-2092												0167-7055	1467-8659				JUN	2016	35	3
J	Rusu, LI; Wyres, KL; Reumann, M; Queiroz, C; Bojovschi, A; Conway, T; Garg, S; Edwards, DJ; Hogg, G; Holt, KE				Rusu, Laura I.; Wyres, Kelly L.; Reumann, Matthias; Queiroz, Carlos; Bojovschi, Alexe; Conway, Tom; Garg, Saurabh; Edwards, David J.; Hogg, Geoff; Holt, Kathryn E.			A platform for leveraging next generation sequencing for routine microbiology and public health use	HEALTH INFORMATION SCIENCE AND SYSTEMS												Even with the advent of next-generation sequencing (NGS) technologies which have revolutionised the field of bacterial genomics in recent years, a major barrier still exists to the implementation of NGS for routine microbiological use (in public health and clinical microbiology laboratories). Such routine use would make a big difference to investigations of pathogen transmission and prevention/co…				Holt, Kathryn E/A-8108-2012	Holt, Kathryn E/0000-0003-3949-2471; Wyres, Kelly/0000-0002-4033-6639												2047-2501					DEC	2015	3	1		S
J	Atherton, IM; Lynch, E; Williams, AJ; Witham, MD				Atherton, Iain M.; Lynch, Ellen; Williams, Andrew J.; Witham, Miles D.			Barriers and Solutions to Linking and Using Health and Social Care Data in Scotland	BRITISH JOURNAL OF SOCIAL WORK												Integration of health and social care will require integrated data to drive service evaluation, design, joint working and research. We describe the results of a Scottish meeting of key stakeholders in this area. Potential uses for linked data included understanding client populations, mapping trajectories of dependency, identifying at risk groups, predicting required capacity for future service p…					Atherton, Iain/0000-0002-1822-3240; Williams, Andrew James/0000-0002-2175-8836												0045-3102	1468-263X				JUL	2015	45	5
J	Delaney, BC; Curcin, V; Andreasson, A; Arvanitis, TN; Bastiaens, H; Corrigan, D; Ethier, JF; Kostopoulou, O; Kuchinke, W; McGilchrist, M; van Royen, P; Wagner, P				Delaney, Brendan C.; Curcin, Vasa; Andreasson, Anna; Arvanitis, Theodoros N.; Bastiaens, Hilde; Corrigan, Derek; Ethier, Jean-Francois; Kostopoulou, Olga; Kuchinke, Wolfgang; McGilchrist, Mark; van Royen, Paul; Wagner, Peter			Translational Medicine and Patient Safety in Europe: TRANSFoRm-Architecture for the Learning Health System in Europe	BIOMED RESEARCH INTERNATIONAL												The Learning Health System (LHS) describes linking routine healthcare systems directly with both research translation and knowledge translation as an extension of the evidence-based medicine paradigm, taking advantage of the ubiquitous use of electronic health record (EHR) systems. TRANSFoRm is an EU FP7 project that seeks to develop an infrastructure for the LHS in European primary care. Methods…				Arvanitis, Theodoros N/C-9210-2009; , Van Royen Paul/H-7315-2015	Arvanitis, Theodoros N/0000-0001-5473-135X; , Van Royen Paul/0000-0002-9554-1680; Ethier, Jean-Francois/0000-0001-9408-0109; Kuchinke, Wolfgang/0000-0002-2809-6900; Curcin, Vasa/0000-0002-8308-2886; corrigan, derek/0000-0001-7632-6013; Andreasson, Anna/0000-0003-0203-7977												2314-6133	2314-6141					2015	2015
J	Ali, ST; Sivaraman, V; Ostry, D; Tsudik, G; Jha, S				Ali, Syed Taha; Sivaraman, Vijay; Ostry, Diethelm; Tsudik, Gene; Jha, Sanjay			Securing First-Hop Data Provenance for Bodyworn Devices Using Wireless Link Fingerprints	IEEE TRANSACTIONS ON INFORMATION FORENSICS AND SECURITY												Wireless bodyworn sensing devices are fast becoming popular for fitness, sports training, and personalized healthcare applications. Securing data generated by these devices is essential if they are to be integrated into the current health infrastructure and employed in medical applications. In this paper, we propose a mechanism to secure the data provenance for these devices by exploiting spatio-…					Jha, Sanjay/0000-0002-1844-1520												1556-6013	1556-6021				DEC	2014	9	12
J	Keator, DB; Helmer, K; Steffener, J; Turner, JA; Van Erp, TGM; Gadde, S; Ashish, N; Burns, GA; Nichols, BN				Keator, D. B.; Helmer, K.; Steffener, J.; Turner, J. A.; Van Erp, T. G. M.; Gadde, S.; Ashish, N.; Burns, G. A.; Nichols, B. N.			Towards structured sharing of raw and derived neuroimaging data across existing resources	NEUROIMAGE												Data sharing efforts increasingly contribute to the acceleration of scientific discovery. Neuroimaging data is accumulating in distributed domain-specific databases and there is currently no integrated access mechanism nor an accepted format for the critically important meta-data that is necessary for making use of the combined, available neuroimaging data. In this manuscript, we present work fro…				Turner, Jessica A/N-2228-2017; Turner, Jessica A/H-7282-2015	Turner, Jessica A/0000-0003-0076-8434; Turner, Jessica A/0000-0003-0076-8434; Burns, Gully/0000-0003-1493-865X; Nichols, Nolan/0000-0003-1099-3328												1053-8119	1095-9572				NOV 15	2013	82
J	Wang, YL; Hu, XH				Wang, Yongli; Hu, Xiaohua			Fuzzy Reasoning of Accident Provenance in Pervasive Healthcare Monitoring Systems	IEEE JOURNAL OF BIOMEDICAL AND HEALTH INFORMATICS												In pervasive healthcare monitoring environments, data provenance, as one metadata, can help people analyze the reasons for medical accidents that are generated by complex events. This reasoning processing often encounters inaccurate time and irreversible reasoning problems. How to solve the uncertain process and fuzzy transformation time presents many challenges to the study of data provenance. I…																	2168-2194	2168-2208				NOV	2013	17	6
J	Chen, B; Ding, Y; Wild, DJ				Chen, Bin; Ding, Ying; Wild, David J.			Improving integrative searching of systems chemical biology data using semantic annotation	JOURNAL OF CHEMINFORMATICS												Background: Systems chemical biology and chemogenomics are considered critical, integrative disciplines in modern biomedical research, but require data mining of large, integrated, heterogeneous datasets from chemistry and biology. We previously developed an RDF-based resource called Chem2Bio2RDF that enabled querying of such data using the SPARQL query language. Whilst this work has proved usefu…					Ding, Ying/0000-0003-2567-2009												1758-2946					MAR 8	2012	4
J	Gadde, S; Aucoin, N; Grethe, JS; Keator, DB; Marcus, DS; Pieper, S				Gadde, Syam; Aucoin, Nicole; Grethe, Jeffrey S.; Keator, David B.; Marcus, Daniel S.; Pieper, Steve		FBIRN; MBIRN; BIRN-CC	XCEDE: An Extensible Schema for Biomedical Data	NEUROINFORMATICS												The XCEDE (XML-based Clinical and Experimental Data Exchange) XML schema, developed by members of the BIRN (Biomedical Informatics Research Network), provides an extensive metadata hierarchy for storing, describing and documenting the data generated by scientific studies. Currently at version 2.0, the XCEDE schema serves as a specification for the exchange of scientific data between databases, an…					Keator, David/0000-0001-5281-5576; Grethe, Jeffrey/0000-0001-5212-7052												1539-2791	1559-0089				JAN	2012	10	1
J	Musamih, A; Salah, K; Jayaraman, R; Arshad, J; Debe, M; Al-Hammadi, Y; Ellahham, S				Musamih, Ahmad; Salah, Khaled; Jayaraman, Raja; Arshad, Junaid; Debe, Mazin; Al-Hammadi, Yousof; Ellahham, Samer			A Blockchain-Based Approach for Drug Traceability in Healthcare Supply Chain	IEEE ACCESS												Healthcare supply chains are complex structures spanning across multiple organizational and geographical boundaries, providing critical backbone to services vital for everyday life. The inherent complexity of such systems can introduce impurities including inaccurate information, lack of transparency and limited data provenance. Counterfeit drugs is one consequence of such limitations within exis…				; ELLAHHAM, SAMER/L-2713-2018	Musamih, Ahmad/0000-0001-5153-2558; ELLAHHAM, SAMER/0000-0003-1779-2414; Debe, Mazin/0000-0001-6328-271X; Jayaraman, Raja/0000-0002-2749-2688												2169-3536						2021	9
J	Douthit, BJ; Del Fiol, G; Staes, CJ; Docherty, SL; Richesson, RL				Douthit, Brian J.; Del Fiol, Guilherme; Staes, Catherine J.; Docherty, Sharron L.; Richesson, Rachel L.			A Conceptual Framework of Data Readiness: The Contextual Intersection of Quality, Availability, Interoperability, and Provenance	APPLIED CLINICAL INFORMATICS												Background Data readiness is a concept often used when referring to health information technology applications in the informatics disciplines, but it is not clearly defined in the literature. To avoid misinterpretations in research and implementation, a formal definition should be developed. Objectives The objective of this research is to provide a conceptual definition and framework for the term…																	1869-0327					MAY	2021	12	3
J	Kim, HJ; Kim, HH; Ku, H; Yoo, KD; Lee, S; Park, JI; Kim, HJ; Kim, K; Chung, MK; Lee, KH; Kim, JH				Kim, Hyeong-Joon; Kim, Hye Hyeon; Ku, Hosuk; Yoo, Kyung Don; Lee, Suehyun; Park, Ji In; Kim, Hyo Jin; Kim, Kyeongmin; Chung, Moon Kyung; Lee, Kye Hwa; Kim, Ju Han			Smart Decentralization of Personal Health Records with Physician Apps and Helper Agents on Blockchain: Platform Design and Implementation Study	JMIR MEDICAL INFORMATICS												Background: The Health Avatar Platform provides a mobile health environment with interconnected patient Avatars, physician apps, and intelligent agents (termed IoA(3)) for data privacy and participatory medicine; however, its fully decentralized architecture has come at the expense of decentralized data management and data provenance. Objective: The introduction of blockchain and smart contract t…					Park, Ji In/0000-0003-4662-3759; Chung, Moon Kyung/0000-0002-2390-7639; Yoo, Kyung Don/0000-0001-6545-6517; Kim, kyeongmin/0000-0002-5414-4339; Kim, Hyeong Joon/0000-0001-9492-5001; Lee, Kye Hwa/0000-0002-7593-7020; Kim, Hyo Jin/0000-0001-9289-9073; koo, hoseok/0000-0001-7856-8083													2291-9694				JUN	2021	9	6
J	Yaqoob, I; Salah, K; Jayaraman, R; Al-Hammadi, Y				Yaqoob, Ibrar; Salah, Khaled; Jayaraman, Raja; Al-Hammadi, Yousof			Blockchain for healthcare data management: opportunities, challenges, and future recommendations	NEURAL COMPUTING & APPLICATIONS												Today's healthcare data management systems are facing key challenges in terms of data transparency, traceability, immutability, audit, data provenance, flexible access, trust, privacy, and security. Also, a large portion of existing healthcare systems leveraged for managing data are centralized that pose potential risks of single point of failures in case of natural disasters. Blockchain is an em…				Yaqoob, Ibrar/ABE-3344-2020	Yaqoob, Ibrar/0000-0002-8438-3429												0941-0643	1433-3058
J	Madine, M; Salah, K; Jayaraman, R; Al-Hammadi, Y; Arshad, J; Yaqoob, I				Madine, Mohammad; Salah, Khaled; Jayaraman, Raja; Al-Hammadi, Yousof; Arshad, Junaid; Yaqoob, Ibrar			appXchain: Application-Level Interoperability for Blockchain Networks	IEEE ACCESS												Blockchain technology has the potential to revolutionize industries by offering decentralized, transparent, data provenance, auditable, reliable, and trustworthy features. However, cross-chain interoperability is one of the crucial challenges preventing widespread adoption of blockchain applications. Cross-chain interoperability represents the ability for one blockchain network to interact and sh…				Yaqoob, Ibrar/ABE-3344-2020	Yaqoob, Ibrar/0000-0002-8438-3429; Jayaraman, Raja/0000-0002-2749-2688												2169-3536						2021	9
[truncated: 17 more columns]

## Sheet: QueryInfo
	##################################################################
	PubMed
	##################################################################
	Search date: 2021-08-30
	(("data provenance"[Title/Abstract])
	OR ("data lineage"[Title/Abstract])
	OR ("data pedigree"[Title/Abstract]))
	AND (
	(medical[Title/Abstract])
	OR (biomedical[Title/Abstract])
	OR (health[Title/Abstract]))
	AND (("2010"[Date - Publication] : "2021"[Date - Publication]))
	Results: 42
	Files: CSV, Abstracts
	##################################################################
	IEEEXplore
	##################################################################
	Search date: 2021-08-30
	(("All Metadata":"data provenance")
	OR ("All Metadata":"data lineage")
	OR ("All Metadata":"data pedigree"))
	AND (("All Metadata":medical)
	OR ("All Metadata":biomedical)
	OR ("All Metadata":health))
	+ 2010-2021
	Results: 35
	Files: CSV
	##################################################################
	Web of Science
	##################################################################
	Search date: 2021-08-30
	(TS=("data provenance") OR TS=("data lineage") OR TS=("data pedigree"))
	AND (TS=(medical) OR TS=(biomedical) OR TS=(health))
	+ 2010-2021
	Results: 44
	Files: XLSX
	=================
	Title Screening Exclusion Criteria:
	(1) Publication title does not refer to data provenance, but provenance in other contexts (e.g. history, geology, logistics, agriculture, botany, etc.).
	(2) Publication title does not include any hint on digital technologies, data, software, methods or models.
	Abstract Screening Exclusion Criteria:
	(1) Publication does not describe any digital technologies, data, software, methods or models for data provenance.
	(2) Publication abstract does not refer to biomedical or health-related research or data.
	(If the reference only occurs in parenthetical/exemplary mentions, the publication is also excluded.)
	(3) Publication does not describe provenance of data, but provenance data (e.g. for tracking products in supply-chains).
